# Supplementary material for: Quality assessment and umbrella review of systematic reviews about dance for people with Parkinson’s disease
Source: PLoS One. 2024 Dec 31;19(12):e0311003. doi: 10.1371/journal.pone.0311003 (PMC11687919; doi:10.1371/journal.pone.0311003)
Supplement: S1 Data — (XLSX) [file pone.0311003.s004.xlsx]

## Sheet: Duplicates
Table S1A. Papers excluded after screening for duplicates
Authors	Title	Doi / Journal / Year	Reason for exclusion
Ernst M; Folkerts AK; Gollan R; Lieker E; Caro-Valenzuela J; Adams A; Cryns N; Monsef I; Dresen A; Roheger M; Eggers C; Skoetz N; Kalbe E	Physical exercise for people with Parkinson's disease: a systematicreview and network meta-analysis.	DOI 10.1002/14651858.CD013856.pub2 Journal Cochrane Database Syst Rev Year 2023	Duplicate
Simpkins C; Yang F	Do dance style and intervention duration matter in improving balanceamong people with Parkinson's disease? A systematic review with meta-analysis.	DOI 10.1016/j.parkreldis.2022.105231 Journal Parkinsonism Relat Disord Year 2023	Duplicate
Yang CL; Huang JP; Wang TT; Tan YC; Chen Y; Zhao ZQ; Qu CH; Qu Y	Effects and parameters of community-based exercise on motor symptoms in Parkinson's disease: a meta-analysis.	DOI 10.1186/s12883-022-03027-z Journal BMC Neurol Year 2022	Duplicate
Mustafaoglu R; Ahmed I; Pang MYC	Which type of mind-body exercise is most effective in improvingfunctional performance and quality of life in patients with Parkinson'sdisease? A systematic review with network meta-analysis.	DOI 10.1007/s13760-022-02070-4 Journal Acta Neurol Belg Year 2022	Duplicate
Wang L; Li F; Tang L	Chronic effects of different exercise types on brain activity in healthyolder adults and those with Parkinson's disease: A systematic review.	DOI 10.3389/fphys.2022.1031803 Journal Front Physiol Year 2022	Duplicate
Wang Y; Sun X; Li F; Li Q; Jin Y	Efficacy of non-pharmacological interventions for depression inindividuals with Parkinson's disease: A systematic review and networkmeta-analysis.	DOI 10.3389/fnagi.2022.1050715 Journal Front Aging Neurosci Year 2022	Duplicate
Yang Y; Wang G; Zhang S; Wang H; Zhou W; Ren F; Liang H; Wu D; Ji X; Hashimoto M; Wei J	Efficacy and evaluation of therapeutic exercises on adults withParkinson's disease: a systematic review and network meta-analysis	DOI 10.1186/s12877-022-03510-9 Journal BMC Geriatr Year 2022	Duplicate
Lorenzo-Garcia P; Nunez de Arenas-Arroyo S; Cavero-Redondo I; Guzman-Pavon MJ; Priego-Jimenez S; Alvarez-Bueno C	Physical Exercise Interventions on Quality of Life in Parkinson Disease:A Network Meta-analysis.	DOI 10.1097/NPT.0000000000000414 Journal J Neurol Phys Ther Year 2022	Duplicate
Li X; Gao Z; Yu H; Gu Y; Yang G	Effect of Long-term Exercise Therapy on Motor Symptoms in ParkinsonDisease Patients: A Systematic Review and Meta-analysis of RandomizedControlled Trials.	DOI 10.1097/PHM.0000000000002052 Journal Am J Phys Med Rehabil Year 2022	Duplicate
Goh L; Canning CG; Song J; Clemson L; Allen NE	The effect of rehabilitation interventions on freezing of gait in peoplewith Parkinson's disease is unclear: a systematic review and meta-analyses.	DOI 10.1080/09638288.2022.2120099 Journal Disabil Rehabil Year 2022 Page(s) 1-20	Duplicate
Zhang T; Liu W; Gao	Effects of mind-body exercises on cognitive impairment in people withParkinson's disease: A mini-review	DOI 10.3389/fneur.2022.931460 Journal Front Neurol Year 2022	Duplicate
Karpodini CC; Dinas PC; Angelopoulou E; Wyon MA; Haas AN; Bougiesi M; Papageorgiou SG; Koutedakis Y	Rhythmic cueing, dance, resistance training, and Parkinson's disease: Asystematic review and meta-analysis.	DOI 10.3389/fneur.2022.875178 Journal Front Neurol Year 2022	Duplicate
Wu CC; Xiong HY; Zheng JJ; Wang XQ	Dance movement therapy for neurodegenerative diseases: A systematicreview.	DOI 10.3389/fnagi.2022.975711 Journal Front Aging Neurosci Year 2022	Duplicate
Yoon SY	Update on Parkinson's Disease Rehabilitation.	DOI 10.12786/bn.2022.15.e15 Journal Brain Neurorehabil Year 2022	Duplicate
Wang LL; Sun CJ; Wang Y; Zhan TT; Yuan J; Niu CY; Yang J; Huang S; Cheng L	Effects of dance therapy on non-motor symptoms in patients withParkinson's disease: a systematic review and meta-analysis.	DOI 10.1007/s40520-021-02030-7 Brain Neurorehabil Year 2022	Duplicate
Hao Z; Zhang X; Chen P	Effects of Ten Different Exercise Interventions on Motor Function inParkinson's Disease Patients-A Network Meta-Analysis of RandomizedControlled Trials	DOI 10.3390/brainsci12060698 Journal Brain Sci Year 2022	Duplicate
Docu Axelerad A; Stroe AZ; Muja LF; Docu Axelerad S; Chita DS; Frecus CE; Mihai CM	Benefits of Tango Therapy in Alleviating the Motor and Non-Motor Symptomsof Parkinson's Disease Patients-A Narrative Review.	DOI 10.3390/brainsci12040448 Journal Brain Sci Year 2022	Duplicate
Hasan SM; Alshafie S; Hasabo EA; Saleh M; Elnaiem W; Qasem A; Alzu'bi YO; Khaled A; Zaazouee MS; Ragab KM; Nourelden AZ; Doheim MF	Efficacy of dance for Parkinson's disease: a pooled analysis of 372patients.	DOI 10.1007/s00415-021-10589-4 Journal J Neurol Year 2022	Duplicate
Peyre-Tartaruga LA; Martinez FG; Zanardi APJ; Casal MZ; Donida RG; Delabary MS; Passos-Monteiro E; Coertjens M; Haas AN	Samba, deep water, and poles: a framework for exercise prescription inParkinson's disease.	DOI 10.1007/s11332-022-00894-4 Journal Sport Sci Health Year 2022	Duplicate
Sivertseva SA; Anfilofeva KS; Zotova AV; Sherman MA; Guseva ME; Boyko AN	[Dance therapy in the rehabilitation of neurological diseases].	DOI 10.17116/jnevro202212207231 Journal Zh Nevrol Psikhiatr Im S S Korsakova Year 2022	Duplicate
Emmanouilidis S; Hackney ME; Slade SC; Heng H; Jazayeri D; Morris ME	Dance Is an Accessible Physical Activity for People with Parkinson'sDisease.	DOI 10.1155/2021/7516504 Journal Parkinsons Dis Year 2021	Duplicate
Ismail SR; Lee SWH; Merom D; Megat Kamaruddin PSN; Chong MS; Ong T; Lai NM	Evidence of disease severity, cognitive and physical outcomes of danceinterventions for persons with Parkinson's Disease: a systematic reviewand meta-analysis.	DOI 10.1186/s12877-021-02446-w Journal BMC Geriatr Year 2021	Duplicate
Alvarez-Bueno C; Deeks JJ; Cavero-Redondo I; Jolly K; Torres-Costoso AI; Price M; Fernandez-Rodriguez R; Martinez-Vizcaino V	Effect of Exercise on Motor Symptoms in Patients With Parkinson'sDisease: A Network Meta-analysis.	DOI 10.1519/JPT.0000000000000322 Journal J Geriatr Phys Ther Year 2021	Duplicate
Mele B; Ismail Z; Goodarzi Z; Pringsheim T; Lew G; Holroyd-Leduc J	Non-pharmacologic interventions to treat apathy in Parkinson's disease: Arealist review.	DOI 10.1016/j.prdoa.2021.100096 Journal Clin Park Relat Disord Year 2021	Duplicate
Berlot R; Rothwell JC; Bhatia KP; Kojovic M	Variability of Movement Disorders: The Influence of Sensation, Action,Cognition, and Emotions.	DOI 10.1002/mds.28415 Journal Mov Disord Year 2021	Duplicate
de Almeida HS; Porto F; Porretti M; Lopes G; Fiorot D; Bunn PDS; da Silva EB	Effect of Dance on Postural Control in People with Parkinson's Disease: AMeta-Analysis Review.	DOI 10.1123/japa.2019-0255 Journal J Aging Phys Act Year 2021	Duplicate
Barnish MS; Barran SM	A systematic review of active group-based dance, singing, music therapyand theatrical interventions for quality of life, functionalcommunication, speech, motor function and cognitive status in people withParkinson's disease.	DOI 10.1186/s12883-020-01938-3 Journal BMC Neurol Year 2020	Duplicate
Radder DLM; Ligia Silva de Lima A; Domingos J; Keus SHJ; van Nimwegen M; Bloem BR; de Vries NM	Physiotherapy in Parkinson's Disease: A Meta-Analysis of PresentTreatment Modalities.	DOI 10.1177/1545968320952799 Journal Neurorehabil Neural Repair Year 2020	Duplicate
Carapellotti AM; Stevenson R; Doumas M	The efficacy of dance for improving motor impairments, non-motorsymptoms, and quality of life in Parkinson's disease: A systematic reviewand meta-analysis	DOI 10.1371/journal.pone.0236820 Journal PLoS One Year 2020	Duplicate
Berti A; Pini M; Ferrarello F	Argentine tango in the care of Parkinson's disease: A systematic reviewand analysis of the intervention.	DOI 10.1016/j.ctim.2020.102474 Journal Complement Ther Med Year 2020	Duplicate
Chen K; Tan Y; Lu Y; Wu J; Liu X; Zhao Y	Effect of Exercise on Quality of Life in Parkinson's Disease: ASystematic Review and Meta-Analysis.	DOI 10.1155/2020/3257623 Journal Parkinsons Dis Year 2020	Duplicate
Hidalgo-Agudo RD; Lucena-Anton D; Luque-Moreno C; Heredia-Rizo AM; Moral-Munoz JA	Additional Physical Interventions to Conventional Physical Therapy inParkinson's Disease: A Systematic Review and Meta-Analysis of RandomizedClinical Trials.	DOI 10.3390/jcm9041038 Journal J Clin Med Year 2020	Duplicate
Fan B; Jabeen R; Bo B; Guo C; Han M; Zhang H; Cen J; Ji X; Wei J	What and How Can Physical Activity Prevention Function on Parkinson'sDisease?	DOI 10.1155/2020/4293071 Journal Oxid Med Cell Longev Year 2020	Duplicate
Bek J; Arakaki AI; Lawrence A; Sullivan M; Ganapathy G; Poliakoff E	Dance and Parkinson's: A review and exploration of the role of cognitiverepresentations of action.	DOI 10.1016/j.neubiorev.2019.12.023 Journal Neurosci Biobehav Rev Year 2020	Duplicate
Tang L; Fang Y; Yin	The effects of exercise interventions on Parkinson's disease: A Bayesiannetwork meta-analysis	DOI 10.1016/j.jocn.2019.08.092 Journal J Clin Neurosci Year 2019	Duplicate
Devlin K; Alshaikh JT; Pantelyat A	Music Therapy and Music-Based Interventions for Movement Disorders.	DOI 10.1007/s11910-019-1005-0 Journal Curr Neurol Neurosci Rep Year 2019	Duplicate
Perrochon A; Borel B; Istrate D; Compagnat M; Daviet JC	Exercise-based games interventions at home in individuals with aneurological disease: A systematic review and meta-analysis.	DOI 10.1016/j.rehab.2019.04.004 Journal Ann Phys Rehabil Med Year 2019	Duplicate
Zhang Q; Hu J; Wei L; Jia Y; Jin Y	Effects of dance therapy on cognitive and mood symptoms in people withParkinson's disease: A systematic review and meta-analysis.	DOI 10.1016/j.ctcp.2019.04.005 Journal Complement Ther Clin Pract Year 2019	Duplicate
Mak MKY; Wong-Yu ISK	Exercise for Parkinson's disease.	DOI 10.1016/bs.irn.2019.06.001 Journal Int Rev Neurobiol Year 2019	Duplicate
Pereira APS; Marinho V; Gupta D; Magalhaes F; Ayres C; Teixeira S	Music Therapy and Dance as Gait Rehabilitation in Patients With ParkinsonDisease: A Review of Evidence.	DOI 10.1177/0891988718819858 Journal J Geriatr Psychiatry Neurol Year 2019	Duplicate
Kalyani HHN; Sullivan K; Moyle G; Brauer S; Jeffrey ER; Roeder L; Berndt S; Kerr G	Effects of Dance on Gait, Cognition, and Dual-Tasking in Parkinson'sDisease: A Systematic Review and Meta-Analysis.	DOI 10.3233/JPD-181516 Journal J Parkinsons Dis Year 2019	Duplicate
Rodrigues-Krause J; Krause M; Reischak-Oliveira A	Dancing for Healthy Aging: Functional and Metabolic Perspectives.	DOI - Journal Altern Ther Health Med Year 2019	Duplicate
Bhalsing KS; Abbas MM; Tan LCS	Role of Physical Activity in Parkinson's Disease.	DOI 10.4103/aian.AIAN_169_18 Journal Ann Indian Acad Neurol Year 2018	Duplicate
Dos Santos Delabary M; Komeroski IG; Monteiro EP; Costa RR; Haas AN	Effects of dance practice on functional mobility, motor symptoms andquality of life in people with Parkinson's disease: a systematic reviewwith meta-analysis.	DOI 10.1007/s40520-017-0836-2 Journal Aging Clin Exp Res Year 2018	Duplicate
Patterson KK; Wong JS; Prout EC; Brooks D	Dance for the rehabilitation of balance and gait in adults withneurological conditions other than Parkinson's disease: A systematicreview.	DOI10.1016/j.heliyon.2018.e00584JournalHeliyonYear2018	Duplicate
Jensen A; Bonde LO	[Participation in art and cultural activities has a positive effect onsomatic illnesses].	DOI: Not listed, Journal Ugeskr Laeger Year 2018	Duplicate
Mak MK; Wong-Yu IS; Shen X; Chung CL	Long-term effects of exercise and physical therapy in people withParkinson disease.	DOI 10.1038/nrneurol.2017.128 Journal Nat Rev Neurol Year 2017	Duplicate
Subramanian I	Complementary and Alternative Medicine and Exercise in Nonmotor Symptomsof Parkinson's Disease.	DOI 10.1016/bs.irn.2017.05.037 Journal Int Rev Neurobiol Year 2017	Duplicate
Kwok JY; Choi KC; Chan HY	Effects of mind-body exercises on the physiological and psychosocialwell-being of individuals with Parkinson's disease: A systematic reviewand meta-analysis	DOI 10.1016/j.ctim.2016.09.016 Journal Complement Ther Med Year 2016	Duplicate
Nicky Hayes; Dawne Garrett	Argentine tango in Parkinson disease.	DOI 10.7748/nop.28.9.12.s14 Journal Nurs Older People Year 2016	Duplicate
Cusso ME; Donald KJ; Khoo TK	The Impact of Physical Activity on Non-Motor Symptoms in Parkinson'sDisease: A Systematic Review.	DOI 10.3389/fmed.2016.00035 Journal Front Med (Lausanne) Year 2016	Duplicate
Yamano K; Matsuda N; Tanaka K	The ubiquitin signal and autophagy: an orchestrated dance leading tomitochondrial degradation.	DOI 10.15252/embr.201541486 Journal EMBO Rep Year 2016	Duplicate
Hackney ME; Lee HL; Battisto J; Crosson B; McGregor KM	Context-Dependent Neural Activation: Internally and Externally GuidedRhythmic Lower Limb Movement in Individuals With and WithoutNeurodegenerative Disease.	DOI 10.3389/fneur.2015.00251 Journal Front Neurol Year 2015	Duplicate
Alves Da Rocha P; McClelland J; Morris ME	Complementary physical therapies for movement disorders in Parkinson'sdisease: a systematic review.	DOI: Not listed, Journal Eur J Phys Rehabil Med Year 2015	Duplicate
McNeely ME; Duncan RP; Earhart GM	Impacts of dance on non-motor symptoms, participation, and quality oflife in Parkinson disease and healthy older adults.	DOI 10.1016/j.maturitas.2015.08.002JournalMaturitasYear2015	Duplicate
Ashoori A; Eagleman DM; Jankovic J	Effects of Auditory Rhythm and Music on Gait Disturbances in Parkinson'sDisease.	DOI 10.3389/fneur.2015.00234 Journal Front Neurol Year 2015	Duplicate
Lotzke D; Ostermann T; Bussing A	Argentine tango in Parkinson disease--a systematic review and meta-analysis.	DOI 10.1186/s12883-015-0484-0JournalBMC NeurolYear2015	Duplicate
Bloem BR; de Vries NM; Ebersbach G	Nonpharmacological treatments for patients with Parkinson's disease.	DOI 10.1002/mds.26363 Journal Mov Disord Year 2015	Duplicate
Rabin ML; Stevens-Haas C; Havrilla E; Rosenstein A; Toffey B; Devi T; Earnhardt MC; Kurlan R	Complementary Therapies for Parkinson's Disease: What's Promoted,Rationale, Potential Risks and Benefits.	DOI 10.1002/mdc3.12170 Journal Mov Disord Clin Pract Year 2015	Duplicate
Sumec R; Filip P; Sheardova K; Bares M	Psychological Benefits of Nonpharmacological Methods Aimed for ImprovingBalance in Parkinson's Disease: A Systematic Review.	DOI 10.1155/2015/620674 Journal Behav Neurol Year 2015	Duplicate
McNeely ME; Duncan RP; Earhart GM	A comparison of dance interventions in people with Parkinson disease andolder adults.	DOI 10.1016/j.maturitas.2015.02.007JournalMaturitasYear2015	Duplicate
Shanahan J; Morris ME; Bhriain ON; Saunders J; Clifford AM	Dance for people with Parkinson disease: what is the evidence telling us?	DOI 10.1016/j.apmr.2014.08.017JournalArch Phys Med RehabilYear2015	Duplicate
Sharp K; Hewitt J	Dance as an intervention for people with Parkinson's disease: asystematic review and meta-analysis.	DOI 10.1016/j.neubiorev.2014.09.009 Journal Neurosci Biobehav Rev Year 2014	Duplicate
Bega D; Zadikoff C	Complementary & alternative management of Parkinson's disease: anevidence-based review of eastern influenced practices.	DOI 10.14802/jmd.14009 Journal J Mov Disord Year 2014	Duplicate
Tomlinson CL; Herd CP; Clarke CE; Meek C; Patel S; Stowe R; Deane KH; Shah L; Sackley CM; Wheatley K; Ives N	Physiotherapy for Parkinson's disease: a comparison of techniques.	DOI 10.1002/14651858.CD002815.pub2 Journal Cochrane Database Syst Rev Year 2014	Duplicate
Murray DK; Sacheli MA; Eng JJ; Stoessl AJ	The effects of exercise on cognition in Parkinson's disease: a systematicreview.	DOI 10.1186/2047-9158-3-5 Journal Transl Neurodegener Year 2014	Duplicate
Tomlinson CL; Patel S; Meek C; Herd CP; Clarke CE; Stowe R; Shah L; Sackley CM; Deane KH; Wheatley K; Ives N	Physiotherapy versus placebo or no intervention in Parkinson's disease.	DOI 10.1002/14651858.CD002817.pub4 Journal Cochrane Database Syst Rev Year 2013	Duplicate
Grazina R; Massano J	Physical exercise and Parkinson's disease: influence on symptoms, diseasecourse and prevention.	DOI 10.1515/revneuro-2012-0087 Journal Rev Neurosci Year 2013	Duplicate
Tomlinson CL; Patel S; Meek C; Clarke CE; Stowe R; Shah L; Sackley CM; Deane KH; Herd CP; Wheatley K; Ives N	Physiotherapy versus placebo or no intervention in Parkinson's disease.	DOI 10.1002/14651858.CD002817.pub3 Journal Cochrane Database Syst Rev Year 2012	Duplicate
Ransmayr G	Physical, occupational, speech and swallowing therapies and physicalexercise in Parkinson's disease.	DOI 10.1007/s00702-011-0622-9 Journal J Neural Transm (Vienna) Year 2011	Duplicate
Malouin F; Richards CL	Mental practice for relearning locomotor skills.	DOI 10.2522/ptj.20090029 Journal Phys Ther Year 2010	Duplicate
Earhart GM	Dance as therapy for individuals with Parkinson disease.	DOI: Not listed, Journal Eur J Phys Rehabil Med Year 2009	Duplicate
Bereznai B; Molnar M	[Genetics and present therapy options in Parkinson's disease: a review]	DOI: Not listed, Journal Ideggyogy Sz Year 2009	Duplicate
No authors listed	Singing, music and dance in Parkinson's disease.	DOI 10.7748/nop.28.9.12.s12 Journal Nursing older people Year 2016	Duplicate
Bega, Danny; Gonzalez-Latapi, Paulina; Zadikoff, Cindy; Simuni, Tanya	A review of the clinical evidence for complementary and alternative therapies in Parkinson's disease.	DOI 10.1007/s11940-014-0314-5 Journal Current treatment options in neurology Year 2014	Duplicate
Shan, Ming-Qiu; Wang, Tuan-Jie; Jiang, Yu-Lan; Yu, Sheng; Yan, Hui; Zhang, Li; Wu, Qi-Nan; Geng, Ting; Huang, Wen-Zhe; Wang, Zhen-Zhong; Xiao, Wei	Comparative analysis of sixteen active compounds and antioxidant and anti-influenza properties of Gardenia jasminoides fruits at different times and application to the determination of the appropriate harvest period with hierarchical cluster analysis	DOI 10.1016/j.jep.2019.01.004 Journal Journal of Ethnopharmacology Year 2019	Duplicate
Gasparini Neto, Victor H.; Santos Neves, Leticia N.; Kalva-Filho, Carlos A.; Schwingel, Paulo A.; Leite, Richard D.; Carletti, Luciana	Cardiopulmonary Exercise Testing with Elastic Resistance: A New Reproducible Proposal for Determination of Ventilatory Thresholds and Maximum Oxygen Consumption.	DOI 10.52082/jssm.2022.426 Journal Journal of Sports Science & Medicine Year 2022	Duplicate
Zhen Bian; Yuan Guo; XueMin Lyu; Zheng Yang; Jason Pui Yin Cheung; Bian, Zhen; Guo, Yuan; Lyu, XueMin; Yang, Zheng; Cheung, Jason Pui Yin	Relationship between hand and wrist bone age assessment methods.	DOI 10.1097/MD.0000000000022392JournalMedicineYear2020	Duplicate
El-Nahas, Mamdouh; El-Shazly, Shaimaa; El-gamel, Fayrouz; Motawea, Mohamed; Kyrillos, Fady; Idrees, Hatem	Relationship between skin temperature monitoring with Smart Socks and plantar pressure distribution: a pilot study.	DOI 10.12968/jowc.2018.27.8.536 Journal Journal of Wound Care Year 2018	Duplicate
He, Shuman; McFayden, Tyler C; Teagle, Holly F B; Ewend, Matthew; Henderson, Lillian; Buchman, Craig A	Electrically Evoked Auditory Event-Related Responses in Patients with Auditory Brainstem Implants: Morphological Characteristics, Test-Retest Reliability, Effects of Stimulation Level, and Association with Auditory Detection.	DOI 10.1097/aud.0000000000000342 Journal Ear & Hearing (01960202) Year 2016	Duplicate
Taslakian, Bedros; Chawala, Daanish; Sista, Akhilesh K.	A Survey of Submassive Pulmonary Embolism Treatment Preferences among Medical and Endovascular Physicians.	DOI 10.1016/j.jvir.2017.06.037 Journal Journal of Vascular & Interventional Radiology Year 2017	Duplicate
Saluja, A.; Goyal, V.; Dhamija, R.	Multi-modal rehabilitation therapy in Parkinson's disease and related disorders	DOI 10.4103/aian.aian_164_22 Journal Annals of Indian Academy of Neurology Year 2023	Duplicate
Comemale, É.	Guidelines of Physical Activity in Central Neurology: Which dosage for which effect ? A systematic review of the literature	DOI 10.1016/j.kine.2022.04.011JournalKinesitherapieYear2022	Duplicate
Rahman, M.M.; Mim, S.A.; Islam, M.R.; Parvez, A.; Islam, F.; Uddin, M.B.; Rahaman, M.S.; Shuvo, P.A.; Ahmed, M.-D.; Greig, N.H.; Kamal, M.A.	Exploring the Recent Trends in Management of Dementia and Frail-ty: Focus on Diagnosis and Treatment	DOI 10.2174/0929867329666220408102051 Journal Current Medicinal Chemistry Year 2022	Duplicate
Alatawi, S.F.	A scoping review of the nature of physiotherapists’ role to avoid fall in people with Parkinsonism	DOI 10.1007/s10072-020-05015-y Journal Neurological Sciences Year 2021	Duplicate
Nazam, F.; Shaikh, S.; Nazam, N.; Alshahrani, A.S.; Hasan, G.M.; Hassan, M.I.	Mechanistic insights into the pathogenesis of neurodegenerative diseases: towards the development of effective therapy	DOI 10.1007/s11010-021-04120-6 Journal Molecular and Cellular Biochemistry Year 2021	Duplicate
Hayes, M.W.; Fung, V.S.C.; Kimber, T.E.; O'Sullivan, J.D.	Updates and advances in the treatment of Parkinson disease	DOI 10.5694/mja2.50224 Journal Medical Journal of Australia Year 2019	Duplicate
Yu, M.; Bega, D.	A review of the clinical evidence for complementary and alternative medicine in Huntington’s disease	DOI 10.7916/tohm.v0.678 Journal Tremor and Other Hyperkinetic Movements Year 2019	Duplicate
Yeoh, L.S.	Perak Parkinson's association's efforts in creating awareness and helping PWP 6 years after establishment	DOI 10.3233/JPD-199900 Journal Journal of Parkinson's Disease Year 2019	Duplicate
Tamplin, J.	The effects of music on the brain	DOI 10.3233/JPD-199900 Journal Journal of Parkinson's Disease Year 2019	Duplicate
Lossing, A.; Moore, M.; Zuhl, M.	Dance as a treatment for neurological disorders	DOI 10.1080/17432979.2016.1260055 Journal Body, Movement and Dance in Psychotherapy Year 2017	Duplicate
Abbasi, J.	Augmented reality takes Parkinson disease dance therapy out of the classroom	DOI 10.1001/jama.2016.18122 Journal JAMA - Journal of the American Medical Association Year 2017	Duplicate
Mazzarin, C.M.; Valderramas, S.R.; De Paula Ferreira, M.; Tiepolo, E.; Guérios, L.; Parisotto, D.; Israel, V.L.	Effects of Dance and of Tai Chi on Functional Mobility, Balance, and Agility in Parkinson Disease	DOI 10.1097/TGR.0000000000000163 Journal Topics in Geriatric Rehabilitation Year 2017	Duplicate
Li, S.; Dong, J.; Cheng, C.; Le, W.	Therapies for Parkinson’s diseases: alternatives to current pharmacological interventions	DOI 10.1007/s00702-016-1603-9 Journal Journal of Neural Transmission Year 2016	Duplicate
Aguiar, L.P.C.; Da Rocha, P.A.; Morris, M.	Therapeutic dancing for Parkinson's disease	DOI 10.1016/j.ijge.2016.02.002 Journal International Journal of Gerontology Year 2016	Duplicate
de Dreu, M.J.; Kwakkel, G.; van Wegen, E.E.H.	Partnered dancing to improve mobility for people with parkinson's disease	DOI 10.3389/fnins.2015.00444 Journal Frontiers in Neuroscience Year 2015	Duplicate
Srinivasan, S.M.; Bhat, A.N.	A review of "music and movement" therapies for children with autism: Embodied interventions for multisystem development	DOI 10.3389/fnint.2013.00022 Journal Frontiers in Integrative Neuroscience Year 2013	Duplicate
Kiepe, M.-S.; Stöckigt, B.; Keil, T.	Effects of dance therapy and ballroom dances on physical and mental illnesses: A systematic review	DOI 10.1016/j.aip.2012.06.001 Journal Arts in Psychotherapy Year 2012	Duplicate
de Dreu, M.J.; van der Wilk, A.S.D.; Poppe, E.; Kwakkel, G.; van Wegen, E.E.H.	Rehabilitation, exercise therapy and music in patients with Parkinson's disease: A meta-analysis of the effects of music-based movement therapy on walking ability, balance and quality of life	DOI 10.1016/s1353-8020(11)70036-0 Journal Parkinsonism and Related Disorders Year 2012	Duplicate
Rabbia, J.	Dance as a community-based exercise in older adults	DOI 10.1097/TGR.0b013e3181fee5cc Journal Topics in Geriatric Rehabilitation Year 2010	Duplicate
Westheimer, O.	Why dance for Parkinson's disease	DOI 10.1097/01.TGR.0000318900.95313.af Journal Topics in Geriatric Rehabilitation Year 2008	Duplicate
Mandelbaum R; Lo AC	Examining dance as an intervention in Parkinson's disease: a systematic review	DOI: 10.1007/s10465-014-9181-6 Journal American Journal of Dance Therapy Year 2014	Duplicate
Mackin, Jonathan	Ballroom dance training techniques as a balance intervention and home exercise program: A case report	DOI:10.3390/biomechanics1030026 Biomechanics Year 2021	Duplicate
Patel, Riddhi Dipak; Mans, Keri Barksdale	Review: Effect of supplemental activities on motor and nonmotor outcomes in the Parkinson’s population	DOI 10.1007/s10465-022-09367-0 Journal American Journal of Dance Therapy Year 2022	Duplicate

## Sheet: Title and abstract screening
Table S1B. Papers excluded after title and abstract screening
Authors	Title	DOI / Journal / Year	Reason for exclusion
Taslakian, Bedros; Chawala, Daanish; Sista, Akhilesh K.	A Survey of Submassive Pulmonary Embolism Treatment Preferences among Medical and Endovascular Physicians.	DOI: 10.1016/j.jvir.2017.06.037, Journal of Vascular & Interventional Radiology, 2017	Wrong population
Aldinio, V.; Bullrich, M.B.; De Paz, P.S.; Da Prat De Magalhaes, G.A.; Rojas, G.; Parisi, V.; Persi, G.; Gatto, E.	Impulse control disorder on parkinson's disease. A new approach from art?	DOI: 10.1002/mds.26972, Movement Disorders, 2017	Wrong study design
Fujii, S.; Wan, C.Y.	The role of rhythm in speech and language rehabilitation: The SEP hypothesis	DOI: 10.3389/fnhum.2014.00777, Frontiers in Human Neuroscience, 2014	Wrong intervention
Tamplin, J.	The effects of music on the brain	DOI: 10.3233/JPD-199900, Journal of Parkinson's Disease, 2019	Wrong intervention
COVID-19 Host Genetics Initiative	Mapping the human genetic architecture of COVID-19.	DOI: 10.1038/s41586-021-03767-x, Nature, 2021	Wrong population
Yu, M.; Bega, D.	A systematic review of the clinical evidence for complementary and alternative medicine in Huntington's disease	DOI: 10.1007/s13311-019-00788-3Neurotherapeutics, 2019	Wrong population
Hsu, P.; Ready, E.A.; Grahn, J.A	The effects of Parkinson’s disease, music training, and dance training on beat perception and production abilities	DOI: 10.1371/journal.pone.0264587, PLoS ONE, 2022	Wrong study design
Yamano K; Matsuda N; Tanaka K	The ubiquitin signal and autophagy: an orchestrated dance leading tomitochondrial degradation.	DOI: 10.15252/embr.201541486, EMBO, 2016	Wrong population
Paramanandam, V.; Lizarraga, K.J.; Soh, D.; Algarni, M.; Rohani, M.; Fasano, A.	Unusual gait disorders: a phenomenological approach and classification	DOI: 10.1080/14737175.2019.1562337, Expert Review of Neurotherapeutics, 2019	Wrong intervention
Yeoh, L.S.	Perak Parkinson's association's efforts in creating awareness and helping PWP 6 years after establishment	DOI: 10.3233/JPD-199900, Journal of Parkinson's Disease, 2019	Wrong intervention
Petithomme Feve, A.; Schott Billmann, F.; Fenelon, G.	Movement disorder as dance: Chorea in history	DOI: 10.1002/mds.25051, Movement Disorders, 2012	Wrong population
Brauer, S.; Jeffrey, E.-R.; Lamont, R.; Kerr, G.; Moyle, G.	The impact of a 6-month Dance for Parkinson's® program on physical function and well-being: A mixed methods pilot study	DOI: 10.3233/JPD-169900, Journal of Parkinson's Disease 2016	Wrong study design
Gronek P; Haas AN; Czarny W; Podstawski R; Delabary MDS; Clark CC; Boraczynski M; Tarnas M; Wycichowska P; Pawlaczyk M; Gronek J	The Mechanism of Physical Activity-induced Amelioration of Parkinson'sDisease: A Narrative Review.	DOI: 10.14336/AD.2020.0407, Aging Dis, 2021	Wrong intervention
Gates, P.; Discenzo, F.M.; Kim, J.H.; Lemke, Z.; Meggitt, J.; Ridgel, A.L.	Analysis of Movement Entropy during Community Dance Programs for People with Parkinson’s Disease and Older Adults: A Cohort Study	DOI: 10.3390/ijerph19020655, International Journal of Environmental Research and Public Health, 2022	Wrong study design
Dockx, K; Bekkers, EMJ; Van den Bergh, V; Ginis, P; Rochester, L; Hausdorff, JM; Mirelman, A; Nieuwboer, A	Virtual reality for rehabilitation in Parkinson's disease	DOI: 10.1002/14651858.CD010760.pub2, Cochrane Database of Systematic Reviews, 2016	Wrong intervention
Hunot, V; Moore, THM; Caldwell, DM; Furukawa, TA; Davies, P; Jones, H; Honyashiki, M; Chen, P; Lewis, G; Churchill, R	Third wave' cognitive and behavioural therapies versus other psychological therapies for depression	DOI: 10.1002/14651858.CD008704.pub2, Cochrane Database of Systematic Reviews, 2013	Wrong intervention
Koch, S.; Gruber, H.; Pohlmann, U.; Caldwell, C.; Krantz, B.; Kortum, R.; Martin, L.	Research in arts therapies	DOI: 10.1186/s12906-017-1782-4, Research Institute for Creative Arts Therapy, Alanus University, Alfter, Bonn, Germany, 2017	Wrong study design
Gibson, R.; Robichaud, S.	Evaluating Dancing With Parkinson's: Reflections from the perspective of a community organization	DOI: 10.1016/j.evalprogplan.2017.05.010, Evaluation and Program Planning, 2020	Wrong study design
Shneyder, N.; Borazanci, A.; Reddy, A.; Gaitour, E.; Minagar, A.; Jaffe, S.L.	Movement Disorders and Pregnancy	DOI: 10.1016/B978-0-12-384911-3.00007-5, Neurological Disorders and Pregnancy, 2011	Wrong population
Lavenstein, B.L.; Morazova, O.; Evans, S.	Stiff person syndrome in childhood, rarity, recognition and review of the syndrome in children	DOI: 10.1002/mds.25914, Movement Disorders, 2014	Wrong population
Birba, Agustina; García-Cordero, Indira; Kozono, Giselle; Legaz, Agustina; Ibáñez, Agustín; Sedeño, Lucas; García, Adolfo M.	Losing ground: Frontostriatal atrophy disrupts language embodiment in Parkinson’s and Huntington’s disease.	DOI: 10.1016/j.neubiorev.2017.07.011, Netherlands Elsevier Science, 2017	Wrong intervention
Churchill, R; Moore, THM; Furukawa, TA; Caldwell, DM; Davies, P; Jones, H; Shinohara, K; Imai, H; Lewis, G; Hunot, V	Third wave' cognitive and behavioural therapies versus treatment as usual for depression	DOI: 10.1002/14651858.CD008705.pub2, Cochrane Database of Systematic Reviews, 2013	Wrong intervention
Ready, E.A.; McGarry, L.M.; Rinchon, C.; Holmes, J.D.; Grahn, J.A.	Beat perception ability and instructions to synchronize influence gait when walking to music-based auditory cues	DOI: 10.1016/j.gaitpost.2018.12.038, Gait and Posture, 2019	Wrong study design
Parkinson, Brian	Intragroup emotion convergence: Beyond contagion and social appraisal.	DOI: 10.1177/1088868319882596, US Sage Publications, 2020	Wrong intervention
Cardoso SM; Empadinhas N	The Microbiome-Mitochondria Dance in Prodromal Parkinson's Disease.	DOI: 10.3389/fphys.2018.00471, Front Physiol, 2018	Wrong intervention
Larun, L; Brurberg, KG; Odgaard-Jensen, J; Price, JR	Exercise therapy for chronic fatigue syndrome	DOI: 10.1002/14651858.CD003200.pub8, Cochrane Database of Systematic Reviews, 2019	Wrong population
Ong, D.S.M.; Weibin, M.Z.; Vallabhajosyula, R.	Serious games as rehabilitation tools in neurological conditions: A comprehensive review	DOI: 10.3233/THC-202333, Technology and Health Care, 2021	Wrong study design
Tomlinson CL; Patel S; Meek C; Herd CP; Clarke CE; Stowe R; Shah L; Sackley CM; Deane KH; Wheatley K; Ives N	Physiotherapy versus placebo or no intervention in Parkinson's disease.	DOI: 10.1002/14651858.CD002817.pub4, Cochrane Database Syst Rev, 2013	Duplicate
Hubert, M.	Parkinson's disease. The flowing water does not freeze	DOI: not listed, Revue Medicale de Bruxelles 2011	Wrong intervention
Maetzler, W.; Domingos, J.; Srulijes, K.; Ferreira, J.J.; Bloem, B.R.	Quantitative wearable sensors for objective assessment of Parkinson's disease	DOI: 10.1002/mds.25628, Movement Disorders, 2013	Wrong intervention
Jaffe, L.	Prayer dancing dystonia: A novel form of non-occupational task specific focal dystonia	DOI: not listed, Movement Disorders, 2018	Wrong population
Abbasi, J.	Augmented reality takes Parkinson disease dance therapy out of the classroom	DOI: 10.1001/jama.2016.18122, JAMA - Journal of the American Medical Association, 2017	Wrong study design
Mehrholz, J; Kugler, J; Storch, A; Pohl, M; Hirsch, K; Elsner, B	Treadmill training for patients with Parkinson's disease	DOI: 10.1002/14651858.CD007830.pub, Cochrane Database of Systematic Reviews, 2015	Wrong intervention
Allen, NE; Canning, CG; Almeida, LRS; Bloem, BR; Keus, SHJ; Löfgren, N; Nieuwboer, A; Verheyden, GSAF; Yamato, TP; Sherrington, C	Interventions for preventing falls in Parkinson's disease	DOI: 10.1002/14651858.CD011574.pub2, Cochrane Database of Systematic Reviews, 2022	Wrong intervention
Tillmann, A.C.; Swarowsky, A.; Corrêa, C.L.; Andrade, A.; Moratelli, J.; Boing, L.; Vieira, M.D.C.S.; Araujo, C.D.C.R.D.; Guimarães, A.C.D.A.	Feasibility of a Brazilian samba protocol for patients with Parkinson’s disease: A clinical non-randomized study	DOI: 10.1590/0004-282X20190140, Arquivos de Neuro-Psiquiatria, 2020	Wrong study design
Rashid, A.	Life & times yonder	DOI: 10.3399/bjgp20X709133, British Journal of General Practice, 2020	Wrong study design
El-Nahas, Mamdouh; El-Shazly, Shaimaa; El-gamel, Fayrouz; Motawea, Mohamed; Kyrillos, Fady; Idrees, Hatem	Relationship between skin temperature monitoring with Smart Socks and plantar pressure distribution: a pilot study.	DOI: 10.12968/jowc.2018.27.8.536, Mark Allen Holdings Limited, 2018	Wrong study design
Higgins DS Jr	Chorea and its disorders.	DOI: 10.1016/s0733-8619(05)70041-4, Neurol Clin, 2001	Wrong population
Thacker, E.L.; Chen, H.; Patel, A.V.; McCullough, M.L.; Calle, E.E.; Thun, M.J.; Schwarzschild, M.A.; Ascherio, A.	Recreational physical activity and risk of Parkinson's disease	DOI: 10.1002/mds.21772, Movement Disorders, 2008	Wrong study design
Lihala, S.; Mitra, S.; Neogy, S.; Datta, N.; Choudhury, S.; Chatterjee, K.; Mondal, B.; Halder, S.; Roy, A.; Sengupta, M.; Kumar, H.	Dance movement therapy in rehabilitation of Parkinson's disease – A feasibility study	DOI: 10.1016/j.jbmt.2020.06.032, Journal of Bodywork and Movement Therapies, 2021	Wrong study design
Gross, M.; Cohen, R.; Lazaro, S.; Basye, M.; Achabal, A.; Norcia, M.	Poised for Parkinson's': Retention of Benefits from Alexander Technique Group Course for People Living with Parkinson's Disease	DOI: 10.1016/j.apmr.2020.10.072, Archives of Physical Medicine and Rehabilitation 2020	Wrong intervention
Stelmach GE; Phillips JG	Movement disorders--limb movement and the basal ganglia.	DOI: 10.1093/ptj/71.1.60, Phys Ther, 1991	Wrong intervention
Garcia-Ruiz, P.J.; Martinez Castrillo, J.C.; Desojo, L.V.	Creativity related to dopaminergic treatment: A multicenter study	DOI: 10.1016/j.parkreldis.2019.02.010, Parkinsonism & Related Disorders, 2019	Wrong study design
Gibb, G.; Nacopoulos, D.	Crack dancing: An uncommon drug-induced chorea	DOI: Not listed, Movement Disorders 2018;	Wrong study design
Howe, TE; Rochester, L; Neil, F; Skelton, DA; Ballinger, C	Exercise for improving balance in older people	DOI: 10.1002/14651858.CD004963.pub3, Cochrane Database of Systematic Reviews, 2011	Wrong population
Cole, P.	Highlights from the 14th international congress of Parkinson's disease and movement disorders: Future treatments	DOI: 10.1358/dof.2010.035.010.1540670, Drugs of the Future, 2010	Wrong study design
Westheimer, O	Why dance for Parkinson's disease	DOI: 10.1097/01.TGR.0000318900.95313.af, Topics in Geriatric Rehabilitation, 2008	Wrong study design
Kwok, Yan Yan	The effects of mindfulness yoga versus stretching and resistance training exercises on psychological distress for people with mild-to-moderate Parkinson's disease: A randomised controlled trial.	DOI: Not listed, US ProQuest Information & Learning, 2019	Wrong study design
Meenan, K.P.	Dementia-inclusive radio series 'Talkin' About Neurodegeneration'-A look under the dementia umbrella and a follow-on series to award-winning 'Voyage Around My Brain' on NearFM	DOI: 10.1002/alz.053859, Alzheimer's & dementia : the journal of the Alzheimer's Association, 2021	Wrong population
Camargo, Carlos Henrique F.; Camargos, Sarah Teixeira; Cardoso, Francisco Eduardo C.; Teive, Hélio Afonso G.	The genetics of the dystonias &#8211; a review based on the new classification of the dystonias	DOI: 10.1590/0004-282X20150030, Arq. neuropsiquiatr, 2015	Wrong intervention
Soukup, T.; Davis, R.E.; Baldellou Lopez, M.; Healey, A.; Estevao, C.; Fancourt, D.; Dazzan, P.; Pariante, C.; Dye, H.; Osborn, T.; Bind, R.; Sawyer, K.; Rebecchini, L.; Hazelgrove, K.; Burton, A.; Manoharan, M.; Perkins, R.; Podlewska, A.; Chaudhuri, R.; Derbyshire-Fox, F.; Hartley, A.; Woods, A.; Crane, N.; Bakolis, I.; Sevdalis, N.	Study protocol: Randomised controlled hybrid type 2 trial evaluating the scale-up of two arts interventions for postnatal depression and Parkinson's disease	DOI: 10.1136/bmjopen-2021-055691, BMJ Open, 2022	Wrong study design
Dong, J.; Cui, Y.; Li, S.; Le, W.	Current pharmaceutical treatments and alternative therapies of parkinson’s disease	DOI: 10.2174/1570159X14666151120123025, Current Neuropharmacology, 2016	Wrong intervention
German-Molina, L.; Caballero-Julia, D.; Cuellar-Moreno, M.	Dance as a tool for managing emotions. A systematic review	DOI: 10.1080/14647893.2022.2144200, Research in Dance Education, 2022	Wrong population
Stowe, R; Ives, N; Clarke, CE; Deane, K; van Hilten, ; Wheatley, K; Gray, R; Handley, K; Furmston, A	Evaluation of the efficacy and safety of adjuvant treatment to levodopa therapy in Parkinson´s disease patients with motor complications	DOI: 10.1002/14651858.CD007166.pub2, Cochrane Database of Systematic Reviews, 2010	Wrong intervention
Schiavio, A.; Altenmüller, E.	Exploring music-based rehabilitation for Parkinsonism through embodied cognitive science	DOI: 10.3389/fneur.2015.00217, Frontiers in Neurology, 2015	Wrong population
Malouin F; Richards CL	Mental practice for relearning locomotor skills.	DOI: 10.2522/ptj.20090029, Phys Ther, 2010	Wrong population
Pollock, A; Farmer, SE; Brady, MC; Langhorne, P; Mead, GE; Mehrholz, J; van Wijck, F	Interventions for improving upper limb function after stroke	DOI: 10.1002/14651858.CD010820.pub2, Cochrane Database of Systematic Reviews, 2014	Wrong population
Cardona, Juan Felipe; Gershanik, Oscar; Gelormini-Lezama, Carlos; Houck, Alexander Lee; Cardona, Sebastian; Kargieman, Lucila; Trujillo, Natalia; Arévalo, Analía; Amoruso, Lucia; Manes, Facundo; Ibáñez, Agustín	Action-verb processing in Parkinson’s disease: New pathways for motor–language coupling	DOI: 10.1007/s00429-013-0510-1, Brain Structure & Function, 2013	Wrong intervention
Zhou, J.; Yin, T.; Gao, Q.; Yang, X.C.	A meta-analysis on the efficacy of tai chi in patients with Parkinson's disease between 2008 and 2014	DOI: 10.1155/2015/593263, Evidence-Based Complementary and Alternative Medicine, 2015	Wrong intervention
Liu, J.; Cooper, C.A.; Weintraub, D.; Dahodwala, N.	Pharmacological treatment of apathy in Lewy body disorders: A systematic review	DOI: 10.1016/j.parkreldis.2018.11.002, Parkinsonism and Related Disorders, 2019	Wrong population
Li, S.; Dong, J.; Cheng, C.; Le, W	Therapies for Parkinson’s diseases: alternatives to current pharmacological interventions	DOI: 10.1007/s00702-016-1603-9, Journal of Neural Transmission, 2016	Wrong intervention
Krotinger, A.; Loui, P.	Rhythm and groove as cognitive mechanisms of dance intervention in Parkinson's disease	DOI: 10.1371/journal.pone.0249933, PLoS ONE, 2021	Wrong study design
Maetzler, W.; Nieuwhof, F.; Hasmann, S.E.; Bloem, B.R.	Emerging therapies for gait disability and balance impairment: Promises and pitfalls	DOI: 10.1002/mds.25682, Movement Disorders, 2013	Wrong study design
Kampling, H; Baumeister, H; Bengel, J; Mittag, O	Prevention of depression in adults with long‐term physical conditions	DOI: 10.1002/14651858.CD011246.pub2, Cochrane Database of Systematic Reviews, 2021	Wrong population
Ciapponi, A; Lewin, S; Herrera, CA; Opiyo, N; Pantoja, T; Paulsen, E; Rada, G; Wiysonge, CS; Bastías, G; Dudley, L; et al.	Delivery arrangements for health systems in low‐income countries: an overview of systematic reviews	DOI: 10.1002/14651858.CD011083.pub2, Cochrane Database of Systematic Reviews, 2017	Wrong study design
Shan, Ming-Qiu; Wang, Tuan-Jie; Jiang, Yu-Lan; Yu, Sheng; Yan, Hui; Zhang, Li; Wu, Qi-Nan; Geng, Ting; Huang, Wen-Zhe; Wang, Zhen-Zhong; Xiao, Wei	Comparative analysis of sixteen active compounds and antioxidant and anti-influenza properties of Gardenia jasminoides fruits at different times and application to the determination of the appropriate harvest period with hierarchical cluster analysis.	DOI: 10.1016/j.jep.2019.01.004, Journal of Ethnopharmacology, 2019	Wrong population
Dixon, L; Duncan, DC; Johnson, P; Kirkby, L; O'Connell, H; Taylor, HJ; Deane, K	Occupational therapy for patients with Parkinson's disease	DOI: 10.1002/14651858.CD002813.pub2, Cochrane Database of Systematic Reviews, 2007	Wrong intervention
Chen, J.Y.; Wang, E.A.; Cepeda, C.; Levine, M.S.	Dopamine imbalance in Huntington's disease: A mechanism for the lack of behavioral flexibility	DOI: 10.3389/fnins.2013.00114, Frontiers in Neuroscience, 2013	Wrong population
Alatawi, S.F.	A scoping review of the nature of physiotherapists’ role to avoid fall in people with Parkinsonism	DOI: 10.1007/s10072-020-05015-y, Neurological Sciences, 2021	Wrong study design
He, Shuman; McFayden, Tyler C; Teagle, Holly F B; Ewend, Matthew; Henderson, Lillian; Buchman, Craig A	Electrically Evoked Auditory Event-Related Responses in Patients with Auditory Brainstem Implants: Morphological Characteristics, Test-Retest Reliability, Effects of Stimulation Level, and Association with Auditory Detection.	DOI: 10.1097/aud.0000000000000342, Ear & Hearing, 2016	Wrong study design
Ford, Morgan M.; Howell, Jeffrey B.; Moore, Ben C.; St. Aimie, Samara T.; Cook, LaCraig C.; Weaver, Kelsi R.; Dolbow, David R.	The Effect of Dual Task Activities on the Walking Gait of Individuals with Parkinson’s Disease.	DOI: Not listed, Clinical Kinesiology (Online Edition), 2015	Wrong intervention
Ren, J; Xia, J	Dance therapy for schizophrenia	DOI: 10.1002/14651858.CD006868.pub3, Cochrane Database of Systematic Reviews, 2013	Wrong population
Bereznai B; Molnar MJ	[Genetics and present therapy options in Parkinson's disease: a review].	DOI: Not listed, Ideggyogy Sz, 2009	Wrong intervention
Sridharan, S.; Nakaima, A.	Valuing and embracing complexity: How an understanding of complex interventions needs to shape our evaluation capacities building initiatives	DOI: 10.1016/j.evalprogplan.2017.05.001, Evaluation and program planning, 2020	Wrong study design
Oladeji EO; Ezeme C; Bamigbola S	A Systematic Review of the Effect of Arts-Based Interventions on PatientCare in Nigeria.	DOI: 10.7759/cureus.32883, Cureus, 2022	Wrong population
Kokkinou, M; Beishon, LC; Smailagic, N; Noel-Storr, AH; Hyde, C; Ukoumunne, O; Worrall, RE; Hayen, A; Desai, M; Ashok, AH; et al.	Plasma and cerebrospinal fluid ABeta42 for the differential diagnosis of Alzheimer's disease dementia in participants diagnosed with any dementia subtype in a specialist care setting	DOI: 10.1002/14651858.CD010945.pub2, Cochrane Database of Systematic Reviews, 2021	Wrong population
Karila, L.; Reynaud, M.	GHB and synthetic cathinones: Clinical effects and potential consequences	DOI: 10.1002/dta.210, Drug Testing and Analysis, 2011	Wrong intervention
Forbes, D; Forbes, SC; Blake, CM; Thiessen, EJ; Forbes, S	Exercise programs for people with dementia	DOI: 10.1002/14651858.CD006489.pub4, Cochrane Database of Systematic Reviews, 2015	Wrong population
Mc Govern, E.M.; Williams, L.J.; Beiser, I.; Hutchinson, M.; O'Riordan, S.	Hiker's cramp: A rare adult-onset isolated focal dystonia due to overuse	DOI: 10.1002/mds.26295, Movement Disorders, 2015	Wrong population
Boso M; Politi P; Barale F; Enzo E	Neurophysiology and neurobiology of the musical experience.	DOI: Not listed, Funct Neurol, 2006	Wrong study design
Berlot R; Rothwell JC; Bhatia KP; Kojovic M	Variability of Movement Disorders: The Influence of Sensation, Action,Cognition, and Emotions.	DOI: 10.1002/mds.28415, Mov Disord, 2021	Wrong population
McGill A; Houston S; Lee RY	Dance for Parkinson's: a new framework for research on its physical,mental, emotional, and social benefits.	DOI: 10.1016/j.ctim.2014.03.005, Complement Ther Med, 2014	Wrong study design
Shinohara, K; Honyashiki, M; Imai, H; Hunot, V; Caldwell, DM; Davies, P; Moore, THM; Furukawa, TA; Churchill, R	Behavioural therapies versus other psychological therapies for depression	DOI: 10.1002/14651858.CD008696.pub2, Cochrane Database of Systematic Reviews, 2013	Wrong population
Harrison, E.C.; Earhart, G.M.; Leventhal, D.; Quinn, L.; Mazzoni, P.	A walking dance to improve gait speed for people with Parkinson disease: A pilot study	DOI: 10.2217/nmt-2020-0028, Neurodegenerative Disease Management, 2020	Wrong study design
Gross, M.; Cohen, R.; Ravichandra, R.; Basye, M.; Norcia, M.	Poised for Parkinson's: Alexander Technique Course improves Balance, Mobility and Posture for People With PD	DOI: 10.1016/j.apmr.2019.10.095, Archives of Physical Medicine and Rehabilitation, 2019	Wrong study design
Gillespie, LD; Robertson, MC; Gillespie, WJ; Sherrington, C; Gates, S; Clemson, L; Lamb, SE	Interventions for preventing falls in older people living in the community	DOI: 10.1002/14651858.CD007146.pub3, Cochrane Database of Systematic Reviews, 2012	Wrong population
Batson, Glenna	Feasibility of an intensive trial of modern dance for adults with Parkinson disease.	DOI: 10.1177/1533210110383903, Complementary Health Practice Review, 2010	Wrong study design
Ryan, Patricia	RESEARCH Review.	DOI: Not listed, Research Review (International Council on Active Aging), 2014	Wrong study design
Nag, N.; Jelinek, G.A.	A Narrative Review of Lifestyle Factors Associated with Parkinson's Disease Risk and Progression	DOI: 10.1159/000502292, Neurodegenerative Diseases, 2019	Wrong study design
Petzinger, G.M.; Fisher, B.E.; McEwen, S.; Beeler, J.A.; Walsh, J.P.; Jakowec, M.W.	Exercise-enhanced neuroplasticity targeting motor and cognitive circuitry in Parkinson's disease	DOI: 10.1016/S1474-4422(13)70123-6, The Lancet Neurology, 2013	Wrong intervention
Gasparini Neto, Victor H.; Santos Neves, Leticia N.; Kalva-Filho, Carlos A.; Schwingel, Paulo A.; Leite, Richard D.; Carletti, Luciana	Cardiopulmonary Exercise Testing with Elastic Resistance: A New Reproducible Proposal for Determination of Ventilatory Thresholds and Maximum Oxygen Consumption.	DOI: 10.52082/jssm.2022.426, Journal of Sports Science & Medicine, 2022	Wrong intervention
Zhen Bian; Yuan Guo; XueMin Lyu; Zheng Yang; Jason Pui Yin Cheung; Bian, Zhen; Guo, Yuan; Lyu, XueMin; Yang, Zheng; Cheung, Jason Pui Yin	Relationship between hand and wrist bone age assessment methods	DOI: 10.1097/MD.0000000000022392, Medicine, 2020	Wrong intervention
Bar, R.J.; Lapum, J.L.; Dionne, M.; Kalia, L.V.; DeSouza, J.F.X.	Dance and Parkinson's disease: A research dissemination project	DOI: 10.3233/JPD-169900, Journal of Parkinson's Disease, 2016	Wrong study design
Dowie, M.J.; Scotter, E.L.; Molinari, E.; Glass, M.	The therapeutic potential of G-protein coupled receptors in Huntington's disease	DOI: 10.1016/j.pharmthera.2010.07.008, Pharmacology and Therapeutics, 2010	Wrong population
Wu, C.; Xu, Y.; Guo, H.; Tang, C.; Chen, D.; Zhu, M.	Effects of Aerobic Exercise and Mind-Body Exercise in Parkinson’s Disease: A Mixed-Treatment Comparison Analysis	DOI: 10.3389/fnagi.2021.739115, Frontiers in Aging Neuroscience, 2021	Wrong intervention
Persaud, A.; Giles, S.; Shneyder, N.; Fares, M.A.; Gaitour, E.	Laughing and dancing: Pseudobulbar affect as a presentation of late onset Huntington's disease	DOI: 10.1002/mds.27434, Movement Disorders, 2018	Wrong population
Gorczynski, P; Faulkner, G	Exercise therapy for schizophrenia	DOI: 10.1002/14651858.CD004412.pub2, Cochrane Database of Systematic Reviews, 2010	Wrong population
Srinivasan, S.M.; Bhat, A.N.	A review of "music and movement" therapies for children with autism: Embodied interventions for multisystem development	DOI: 10.3389/fnint.2013.00022, Frontiers in Integrative Neuroscience, 2013	Wrong population
Konoike, N.; Nakamura, K.	Cerebral substrates for controlling rhythmic movements	DOI: 10.3390/brainsci10080514, Brain Sciences, 2020	Wrong population
Nakaima, A.; Sridharan, S.	Reflections on experiential learning in evaluation capacity building with a community organization, Dancing With Parkinson's	DOI: 10.1016/j.evalprogplan.2017.05.002, Evaluation and program planning, 2020	Wrong study design
Sherrington, C; Fairhall, NJ; Wallbank, GK; Tiedemann, A; Michaleff, ZA; Howard, K; Clemson, L; Hopewell, S; Lamb, SE	Exercise for preventing falls in older people living in the community	DOI: 10.1002/14651858.CD012424.pub2, Cochrane Database of Systematic Reviews, 2019	Wrong intervention
Deshmukh, SR; Holmes, J; Cardno, A	Art therapy for people with dementia	DOI: 10.1002/14651858.CD011073.pub2, Cochrane Database of Systematic Reviews, 2018	Wrong population
Rahman, M.M.; Mim, S.A.; Islam, M.R.; Parvez, A.; Islam, F.; Uddin, M.B.; Rahaman, M.S.; Shuvo, P.A.; Ahmed, M.-D.; Greig, N.H.; Kamal, M.A.	Exploring the Recent Trends in Management of Dementia and Frail-ty: Focus on Diagnosis and Treatment	DOI: 10.2174/0929867329666220408102051, Current Medicinal Chemistry, 2022	Wrong population
Nazam, F.; Shaikh, S.; Nazam, N.; Alshahrani, A.S.; Hasan, G.M.; Hassan, M.I.	Mechanistic insights into the pathogenesis of neurodegenerative diseases: towards the development of effective therapy	DOI: 10.1007/s11010-021-04120-6, Molecular and Cellular Biochemistry, 2021	Wrong intervention
Cameron, ID; Dyer, SM; Panagoda, CE; Murray, GR; Hill, KD; Cumming, RG; Kerse, N	Interventions for preventing falls in older people in care facilities and hospitals	DOI: 10.1002/14651858.CD005465.pub4, Cochrane Database of Systematic Reviews, 2018	Wrong intervention
van der Steen, JT; Smaling, HJA; van der Wouden, JC; Bruinsma, MS; Scholten, RJPM; Vink, AC	Music‐based therapeutic interventions for people with dementia	DOI: 10.1002/14651858.CD003477.pub4, Cochrane Database of Systematic Reviews, 2018	Wrong population
Sivvas, G.; Batsiou, S.; Vasoglou, Z.; Filippou, D.-A.	Dance contribution in health promotion	DOI: 10.7752/jpes.2015.03073, Journal of Physical Education and Sport, 2015	Wrong study design
He, M.; Zhang, H.-N.; Tang, Z.-C.; Gao, S.-G.	Balance and coordination training for patients with genetic degenerative ataxia: a systematic review	DOI: 10.1007/s00415-020-09938-6, Journal of Neurology, 2021	Wrong population
Mackin, Jonathan	Ballroom dance training techniques as a balance intervention and home exercise program: A case report.	DOI: Not listed, US ProQuest Information & Learning, 2020	Wrong study design
Chaudhuri, K.R.; Bhidayasiri, R.; van Laar, T.	Unmet needs in Parkinson's disease: New horizons in a changing landscape	DOI: 10.1016/j.parkreldis.2016.11.018, Parkinsonism and Related Disorders, 2016	Wrong study design
Ahlskog, J.E.	Does vigorous exercise have a neuroprotective effect in Parkinson disease?	DOI: 10.1212/WNL.0b013e318225ab66, Neurology, 2011	Wrong study design
Hainsworth AH; Elahi FM; Corriveau RA	An introduction to therapeutic approaches to vascular cognitiveimpairment.	DOI: 10.1016/j.cccb.2021.100033, Cereb Circ Cogn Behav, 2021	Wrong population
Patterson, K.K.; Wong, J.S.; Nguyen, T.-U.; Brooks, D.	A dance program to improve gait and balance in individuals with chronic stroke: a feasibility study	DOI: 10.1080/10749357.2018.1469714, Topics in Stroke Rehabilitation, 2018	Wrong study design
Pinto, C.; Figueiredo, C.; Mabilia, V.; Cortez, I.; Pereira, F.; Rosa, T.; Bevilacqua, I.; Jeffrey, E.; Pagnussat, A.	Feasibility of dance therapy through synchrony videoconference in Parkinson's disease and elderly people	DOI: 10.1002/mds.28794, Movement Disorder, 2021	Wrong study design
Ashoori A; Eagleman DM; Jankovic J	Effects of Auditory Rhythm and Music on Gait Disturbances in Parkinson'sDisease.	DOI: 10.3389/fneur.2015.00234, Front Neurol, 2015	Wrong study design
Yu, M.; Bega, D.	A review of the clinical evidence for complementary and alternative medicine in Huntington’s disease	DOI: 10.7916/tohm.v0.678, Tremor and Other Hyperkinetic Movements, 2019	Wrong population
Jensen A; Bonde LO	[Participation in art and cultural activities has a positive effect onsomatic illnesses].	DOI: Not listed, Ugeskr Laeger, 2018	Wrong population
Karkou, V; Meekums, B	Dance movement therapy for dementia	DOI: 10.1002/14651858.CD011022.pub2, Cochrane Database of Systematic Reviews, 2017	Wrong population
Hayes, M.W.; Fung, V.S.C.; Kimber, T.E.; O'Sullivan, J.D.	Updates and advances in the treatment of Parkinson disease	DOI: 10.5694/mja2.50224, Medical Journal of Australia, 2019	Wrong intervention
Kedzior, K.K.; Kaplan, I.	Tai Chi and Parkinson's disease (PD): A systematic overview of the scientific quality of the past systematic reviews	DOI: 10.1016/j.ctim.2019.08.008, Complementary Therapies in Medicine, 2019	Wrong study design
Ba, F.; Pfeiffer, R.F.	Connecting the visual deficit to motor improvement in Parkinson's via art therapy	DOI: 10.1016/j.parkreldis.2021.01.021, Parkinsonism and Related Disorders, 2021	Wrong intervention

## Sheet: Full text review
Table S1C. Papers excluded after full text review
Authors	Title	DOI / Journal / Year	Reason for exclusion
Garg, D.; Dhamija, R.	Rehabilitation in Parkinson's disease: Current status and future directions	DOI: 10.4103/AOMD.AOMD_1_2, Annals of Movement Disorders, 2020	Wrong study design
Subramanian I	Complementary and Alternative Medicine and Exercise in Nonmotor Symptomsof Parkinson's Disease.	DOI: 10.1016/bs.irn.2017.05.037, Int Rev Neurobiol, 2017	Wrong study design
McNeely ME; Duncan RP; Earhart GM	A comparison of dance interventions in people with Parkinson disease and older adults	DOI: Not listed, Maturitas, 2015	Wrong study design
Yoon SY	Update on Parkinson's Disease Rehabilitation.	DOI: 10.12786/bn.2022.15.e15, Brain Neurorehabil, 2022	Wrong study design
Nakaima, A.; Sridharan, S.; Gibson, R.	Towards an evolutionary approach to learning from assumptions: Lessons from the evaluation of Dancing with Parkinson's	DOI: 10.1016/j.evalprogplan.2023.102259, Evaluation and program planning, 2023	Wrong study design
Nicky Hayes, Dawne Garrett	Singing, music and dance in Parkinson's disease.	DOI: 10.7748/nop.28.9.12.s12, Nursing older people, 2016	Wrong study design
Bek J; Arakaki AI; Lawrence A; Sullivan M; Ganapathy G; Poliakoff E	Dance and Parkinson's: A review and exploration of the role of cognitiverepresentations of action.	DOI: 10.1016/j.neubiorev.2019.12.023, Neurosci Biobehav Rev, 2020	Wrong study design
Van Wegen, E.E.H.; De Dreu, M.J.; Van Der Wilk, A.S.D.; Poppe, E.;	Effects of music based movement therapy on walking ability, balance and quality of life in patients with Parkinson's disease: A meta analysis	DOI: 10.1177/1545968312449454, Neurorehabilitation and Neural Repair, 2012	Wrong study design
Pessoa, R.F.; Neves, C.M.; Ferreira, M.E.C.	Dance therapy in aging: A systematic review	DOI: 10.7752/jpes.2019.02171, Journal of Physical Education and Sport, 2019	Wrong population
Nicky Hayes, Dawne Garrett	Argentine tango in Parkinson disease.	DOI: 10.7748/nop.28.9.12.s12, Nursing older people, 2016	Duplicata
Khobkhun, F.; Khacharoen, S.; Tretriluxana, J.; Richards, J.	The effectiveness of exercise on gait, turning and falls in individuals with Parkinson’s disease: A scoping review	DOI: 10.31838/ijpr/2021.13.02.166, International Journal of Pharmaceutical Research, 2021	Wrong study design
Peyre-Tartaruga LA; Martinez FG; Zanardi APJ; Casal MZ; Donida RG; Delabary MS; Passos-Monteiro E; Coertjens M; Haas AN	Samba, deep water, and poles: a framework for exercise prescription inParkinson's disease.	DOI: 10.1007/s11332-022-00894-4, Sport Sci Health, 2022	Wrong study design
Barnish, M.; Barran, S.	Active group-based performing arts interventions for parkinson's disease: systematic review and meta-analysis	DOI: 10.1136/jech-2021-SSMabstracts.51, Journal of Epidemiology and Community Health, 2021	Wrong study design
Mele B; Ismail Z; Goodarzi Z; Pringsheim T; Lew G; Holroyd-Leduc J	Non-pharmacologic interventions to treat apathy in Parkinson's disease: Arealist review.	DOI: 10.1016/j.prdoa.2021.100096, Clin Park Relat Disord, 2021	Wrong study design
Fan B; Jabeen R; Bo B; Guo C; Han M; Zhang H; Cen J; Ji X; Wei J	What and How Can Physical Activity Prevention Function on Parkinson'sDisease?	DOI: 10.1155/2020/4293071, Oxid Med Cell Longev, 2020	Wrong study design
Da Rocha, P.A.; McClelland, J.; Morris, M.	Alternative physical therapies for movement disorders in parkinson's disease: A systematic review	DOI: 10.1002/mds.26295, Movement Disorders, 2015	Wrong intervention
Docu Axelerad A; Stroe AZ; Muja LF; Docu Axelerad S; Chita DS; Frecus CE; Mihai CM	Benefits of Tango Therapy in Alleviating the Motor and Non-Motor Symptomsof Parkinson's Disease Patients-A Narrative Review.	DOI: 10.3390/brainsci12040448, Brain Sci, 2022	Wrong study design
Zhang T; Liu W; Gao S	Effects of mind-body exercises on cognitive impairment in people withParkinson's disease: A mini-review.	DOI: 10.3389/fneur.2022.931460, Front Neurol, 2022	Wrong study design
Earhart GM	Dance as therapy for individuals with Parkinson disease.	DOI: Not listed, Eur J Phys Rehabil Med, 2009	Wrong study design
Matsuura, Garret Yukio	The effects of tai chi training on reducing barriers to exercise for a person with Parkinson's disease.	US ProQuest Information & Learning 2019	Full text not found
de Dreu, M.J.; Kwakkel, G.; van Wegen, E.E.H.	Partnered dancing to improve mobility for people with parkinson's disease	DOI: 10.3389/fnins.2015.00444, Frontiers in Neuroscience, 2015	Wrong study design
McNeely ME; Duncan RP; Earhart GM	A comparison of dance interventions in people with Parkinson disease andolder adults.	DOI: 10.1016/j.maturitas.2015.02.00, Maturitas, 2015	Wrong study design
Nguy, V.; Pourkazemi, F.; Hassett, L.; Canning, C.; Elliott, J.; Allen, N.	The effect of exercise on pain in Parkinson's disease: A systematic review	DOI: 10.1002/mds.28794, Movement Disorder, 2021	Wrong study design
Crumbie, Victoria; Olmos, Francesca; Watts, Cassandra; Avery, Jacinta; Nelson, Rhonda	The Impact of Dance Interventions on Mood and Depression in Older Adults.	DOI: Not listed, Therapeutic Recreation Journal, 2015	Wrong study design
Mak MKY; Wong-Yu ISK	Exercise for Parkinson's disease.	DOI: 10.1016/bs.irn.2019.06.001, Int Rev Neurobiol, 2019	Wrong study design
Comemale, É.	Guidelines of Physical Activity in Central Neurology: Which dosage for which effect ? A systematic review of the literature	DOI: 10.1016/j.kine.2022.04.011, Kinesitherapie, 2022	Wrong setting
Alves Da Rocha P; McClelland J; Morris ME	Complementary physical therapies for movement disorders in Parkinson'sdisease: a systematic review.	DOI: Not listed, Eur J Phys Rehabil Med, 2015	Duplicata
Haussler, A.M.; Earhart, G.M.	The Effectiveness of Classical Ballet as a Therapeutic Intervention: A Narrative Review	DOI: not listed, Alternative therapies in health and medicine, 2022	Wrong study design
Müller, M.L.T.M.; Marusic, U.; van Emde Boas, M.; Weiss, D.; Bohnen, N.I.	Treatment options for postural instability and gait difficulties in Parkinson’s disease	DOI: 10.1080/14737175.2019.1656067, Expert Review of Neurotherapeutics, 2019	Wrong study design
Patterson KK; Wong JS; Prout EC; Brooks D	Dance for the rehabilitation of balance and gait in adults withneurological conditions other than Parkinson's disease: A systematicreview.	DOI: 10.1016/j.heliyon.2018.e00584, Heliyon, 2018	Wrong population
Lossing, A.; Moore, M.; Zuhl, M.	Dance as a treatment for neurological disorders	DOI: 10.1080/17432979.2016.1260055, Body, Movement and Dance in Psychotherapy, 2017	Wrong study design
Bega D; Zadikoff C	Complementary & alternative management of Parkinson's disease: anevidence-based review of eastern influenced practices.	DOI: 10.14802/jmd.14009, J Mov Disord, 2014	Wrong study design
Bega D; Zadikoff C	Complementary and alternative management of Parkinson's disease: an evidence-based review of eastern influenced practices	DOI: https://doi.org/10.14802/jmd.14009 , Journal of Movement Disorders, 2014	Wrong study design
Horak, F.B.	Why do persons with PD fall? Does treatment help to reduce falling?	DOI: 10.3233/JPD-139905, Journal of Parkinson's Disease, 2013	Wrong study design
Bega, Danny; Gonzalez-Latapi, Paulina; Zadikoff, Cindy; Simuni, Tanya	A review of the clinical evidence for complementary and alternative therapies in Parkinson's disease.	DOI: 10.1007/s11940-014-0314-5, Current treatment options in neurology, 2014	Wrong study design
Perrochon A; Borel B; Istrate D; Compagnat M; Daviet JC	Exercise-based games interventions at home in individuals with aneurological disease: A systematic review and meta-analysis	DOI: 10.1016/j.rehab.2019.04.004, Ann Phys Rehabil Med, 2019	Wrong intervention
Abbruzzese G; Marchese R; Avanzino L; Pelosin E	Rehabilitation for Parkinson's disease: Current outlook and futurechallenges.	DOI: 10.1016/j.parkreldis.2015.09.005, Parkinsonism Relat Disord, 2016	Wrong study design
Devlin K; Alshaikh JT; Pantelyat A	Music Therapy and Music-Based Interventions for Movement Disorders.	DOI: 10.1007/s11910-019-1005-0, Curr Neurol Neurosci Rep, 2019	Wrong intervention
Mak MK; Wong-Yu IS; Shen X; Chung CL	Long-term effects of exercise and physical therapy in people withParkinson disease.	DOI: 10.1038/nrneurol.2017.128, Nat Rev Neurol, 2017	Wrong study design
Folkerts, A.K.; Ernst, M.; Roheger, M.; Liebermann-Jordanidis, H.; Krohm, F.; Droz, M.; Adams, A.; Eggers, C.; Monsef, I.; Dresen, A.; Skoetz, N.; Kalbe, E.	Clustering physical interventions for patients with Parkinson's disease in network meta-analyses	DOI: 10.1002/mds.28268, Movement Disorders, 2020	Wrong setting
Rabin ML; Stevens-Haas C; Havrilla E; Rosenstein A; Toffey B; Devi T; Earnhardt MC; Kurlan R	Complementary Therapies for Parkinson's Disease: What's Promoted,Rationale, Potential Risks and Benefits.	DOI: 10.1002/mdc3.1217, Mov Disord Clin Pract, 2015	Wrong study design
Goh, L.; Canning, C.; Song, J.; Clemson, L.; Allen, N.	Effect of rehabilitation interventions on freezing of gait in people with Parkinson's disease: A systematic review and meta-analyses	DOI: 10.1002/mds.29223, Movement Disorders, 2022	Wrong setting
Rochester, L.; Ellis, T.	Overview: Exercise, physical therapy, and benefits to the brain of Parkinson's patients	DOI: 10.3233/JPD-139905, Journal of Parkinson's Disease, 2013	Wrong setting
Twyerould, R.; Morris, M.E.; McGinley, J.L.	Feasibility, safety and efficacy of dance for people with Parkinson's disease: A systematic review	DOI: 10.3233/JPD-139905, Journal of Parkinson's Disease, 2013	Wrong setting
Barry, G.; Galna, B.; Rochester, L	The role of exergaming in Parkinson's disease rehabilitation: A systematic review of the evidence	DOI: 10.1186/1743-0003-11-33, Journal of NeuroEngineering and Rehabilitation, 2014	Wrong intervention
Patel, S.; Tomlinson, C.L.; Stowe, R.; Meek, C.; Clarke, C.E.; Sackley, C.; Ives, N.	Systematic overview of randomized trials of physiotherapy in Parkinson's disease	DOI: 10.1002/mds.23386, Movement Disorders, 2010	Wrong setting
Hackney ME; Lee HL; Battisto J; Crosson B; McGregor KM	Context-Dependent Neural Activation: Internally and Externally GuidedRhythmic Lower Limb Movement in Individuals With and WithoutNeurodegenerative Disease.	DOI: 10.3389/fneur.2015.00251, Front Neurol, 2015	Wrong study design
Del Carmen, Christina	The development of ballet exercises with proprioceptive neuromuscular facilitation techniques for patients with Parkinson's disease.	DOI: Not listed, US ProQuest Information & Learning 2020	Wrong study design
Ransmayr G	Physical, occupational, speech and swallowing therapies and physicalexercise in Parkinson's disease.	DOI: 10.1007/s00702-011-0622-9, J Neural Transm (Vienna), 2011	Wrong study design
Aguiar, L.C.; Morris, M.E.	Therapeutic dancing for people with Parkinson's disease: A systematic review of its effects on mobility and quality of life	DOI: 10.1002/mds.26295, Movement Disorders, 2015	Duplicata
Grazina R; Massano J	Physical exercise and Parkinson's disease: influence on symptoms, diseasecourse and prevention.	DOI: 10.1515/revneuro-2012-0087, Rev Neurosci, 2013	Wrong study design
Earhart, G.M.; Cote, D.; Fisher, M.; Leventhal, D.; Sack, J.	Overview: How do we know dance helps people with Parkinson's?	DOI: 10.3233/JPD-139905, Journal of Parkinson's Disease, 2013	Wrong setting
Hubert M	[Physical therapy for parkinson's disease].	DOI: Not listed, Rev Med Brux, 2011	Wrong study design
Ernst, M.; Folkerts, A.K.; Roheger, M.; Chakraverty, D.; Krohm, F.; Caro-Valenzuela, J.; Gollan, R.; Lieker, E.; Adams, A.; Eggers, C.; Monsef, I.; Dresen, A.; Skoetz, N.; Kalbe, E.	The key is “any movement”: Results from a Cochrane systematic review and network meta-analysis on physical interventions for Parkinson's disease	DOI: 10.1002/mds.29223, Movement Disorders, 2022	Wrong setting
van der Kolk, N.M.; King, L.A.	Effects of exercise on mobility in people with Parkinson's disease	DOI: 10.1002/mds.25658, Movement Disorders, 2013	Wrong study design
Cheon, S.M.; Sung, H.R.; Chae, B.K.; Ryu, H.J.; Kim, J.W.	Benefits of exercise in Parkinson's disease	DOI: 10.1002/mds.25051, Movement Disorders, 2012	Wrong setting
Bloem BR; de Vries NM; Ebersbach G	Nonpharmacological treatments for patients with Parkinson's disease.	DOI: 10.1002/mds.26363, Mov Disord, 2015	Wrong study design
Houston, S.	The methodological challenges of research into dance for people with Parkinson's	DOI: 10.3366/drs.2011.0023, Dance Research, 2011	Wrong study design
Pessoa, rosana ferreira; neves, clara mockdece; ferreira, maria elisa caputo	Dance therapy in aging: A systematic review.	DOI: 10.7752/jpes.2019.02171, Journal of Physical Education & Sport, 2019	Wrong population
Rabbia, J.	Dance as a community-based exercise in older adults	DOI: 10.1097/TGR.0b013e3181fee5cc, Topics in Geriatric Rehabilitation, 2010	Wrong study design
Pereira APS; Marinho V; Gupta D; Magalhaes F; Ayres C; Teixeira S	Music Therapy and Dance as Gait Rehabilitation in Patients With ParkinsonDisease: A Review of Evidence.	DOI: 10.1177/0891988718819858, J Geriatr Psychiatry Neurol, 2019	Wrong study design
Li X; Gao Z; Yu H; Gu Y; Yang G	Effect of Long-term Exercise Therapy on Motor Symptoms in ParkinsonDisease Patients: A Systematic Review and Meta-analysis of RandomizedControlled Trials.	DOI: 10.1097/PHM.0000000000002052, Am J Phys Med Rehabil, 2022	Not dance separately
McNeely ME; Duncan RP; Earhart GM	Impacts of dance on non-motor symptoms, participation, and quality oflife in Parkinson disease and healthy older adults.	DOI: 10.1016/j.maturitas.2015.08.002, Maturitas, 2015	Wrong study design
Saluja, A.; Goyal, V.; Dhamija, R.	Multi-modal rehabilitation therapy in Parkinson's disease and related disorders	DOI: 10.4103/aian.aian_164_22, Annals of Indian Academy of Neurology, 2023	Wrong setting
Küther, G.	New physiotherapy interventions in parkinsons disease - What is the evidence?	DOI: 10.1055/s-0034-1395653, Physikalische Medizin Rehabilitationsmedizin Kurortmedizin, 2015	Wrong study design
Rodrigues-Krause J; Krause M; Reischak-Oliveira A	Dancing for Healthy Aging: Functional and Metabolic Perspectives.	Altern Ther Health Med, 2019	Wrong study design
Pánek, D.; Tupá, V.; Pavlů, D.; Čemusová, J.	Using dance in Parkinson's patients treatment	Rehabilitace a Fyzikalni Lekarstvi, 2013	Wrong study design
Radder, D.; De Vries, N.; Faber, M.; Van Nimwegen, M.; Keus, S.; Bloem, B.	Treadmill training, tai chi, dance and more: A meta-analysis on the effectiveness of different physiotherapy modalities in Parkinson's disease	DOI: 10.1002/mds.27087, Movement Disorders, 2017	Wrong study design
Sivertseva SA; Anfilofeva KS; Zotova AV; Sherman MA; Guseva ME; Boyko AN	[Dance therapy in the rehabilitation of neurological diseases].	DOI: 10.17116/jnevro202212207231, Zh Nevrol Psikhiatr Im S S Korsakova, 2022	Wrong study design
Wang L; Li F; Tang L	Chronic effects of different exercise types on brain activity in healthyolder adults and those with Parkinson's disease: A systematic review.	DOI: 10.3389/fphys.2022.1031803, Front Physiol, 2022	Wrong intervention
Tomlinson CL; Herd CP; Clarke CE; Meek C; Patel S; Stowe R; Deane KH; Shah L; Sackley CM; Wheatley K; Ives N	Physiotherapy for Parkinson's disease: a comparison of techniques.	DOI: 10.1002/14651858.CD002815.pub2, Cochrane Database Syst Rev, 2014	Wrong setting

## Sheet: Included with MA
Table S1D. Data extractor, date of extraction, reason of inclusionof and data extracted of each study included with MA in the review
Data Extractors	Date of data extraction	Study	Eligibility	Data extracted
CP and RSM or FP	2024-06-20	The effect of dance on mental health and quality of life of people with Parkinson’s disease: A systematic review and three-level meta-analysis	DESIGN) systematic review with or without meta-analysis (P) individuals with PD at any stage of the disease severity or duration; (I) dance-based intervention associated or not with pharmacological usual care; (C) compared with pharmacological usual care alone, other active intervention, or minimal intervention; (O) critical outcomes for PD management that are related to IFC domains (body functio…	↑ Mental Health (7) compared to passive control, ↹ Mental Health (7) compared to active control, ↑ Quality of life (8) compared to passive control, ↹ Quality of life (8) compared to active control
CP and RSM or FP	2023-04-10	Physical exercise for people with Parkinson’s disease: a systematic review and network meta-analysis (Cochrane Review)	DESIGN) systematic review with or without meta-analysis (P) individuals with PD at any stage of the disease severity or duration; (I) dance-based intervention associated or not with pharmacological usual care; (C) compared with pharmacological usual care alone, other active intervention, or minimal intervention; (O) critical outcomes for PD management that are related to IFC domains (body functio…	↑ UPDRS III (9), ↑ TUG (8), ↑ FOGQ (6), ↑ PDQ-39 (7)
CP and RSM or FP	2024-06-20	Efectos de la danza sobre el equilibrio de personas con la enfermedad de Parkinson: una revisión sistemática con metaanálisis	DESIGN) systematic review with or without meta-analysis (P) individuals with PD at any stage of the disease severity or duration; (I) dance-based intervention associated or not with pharmacological usual care; (C) compared with pharmacological usual care alone, other active intervention, or minimal intervention; (O) critical outcomes for PD management that are related to IFC domains (body functio…	↑ Mini-BESTest (3)
CP and RSM or FP	2023-04-10	Do dance style and intervention duration matter in improving balance among people with Parkinson’s disease? A Systematic review with Meta-analysis	DESIGN) systematic review with or without meta-analysis (P) individuals with PD at any stage of the disease severity or duration; (I) dance-based intervention associated or not with pharmacological usual care; (C) compared with pharmacological usual care alone, other active intervention, or minimal intervention; (O) critical outcomes for PD management that are related to IFC domains (body functio…	↑ BBS (9), ↑ Mini-BESTest (4), ↑ FAB Scale (1)
CP and RSM or FP	2023-04-10	Exercise sustains motor function in Parkinson's disease: Evidence from 109 randomized controlled trials on over 4,600 patients	DESIGN) systematic review with or without meta-analysis (P) individuals with PD at any stage of the disease severity or duration; (I) dance-based intervention associated or not with pharmacological usual care; (C) compared with pharmacological usual care alone, other active intervention, or minimal intervention; (O) critical outcomes for PD management that are related to IFC domains (body functio…	↑ UPDRS III (δ), ↑ BBS (δ), ↑TUG (δ), ↓ Purdue Pegboard Test (δ)
CP and RSM or FP	2024-06-20	Effectiveness of different exercises in improving postural balance among Parkinson’s disease patients: a systematic review and network meta-analysis	DESIGN) systematic review with or without meta-analysis (P) individuals with PD at any stage of the disease severity or duration; (I) dance-based intervention associated or not with pharmacological usual care; (C) compared with pharmacological usual care alone, other active intervention, or minimal intervention; (O) critical outcomes for PD management that are related to IFC domains (body functio…	↑ BBS (3), ↑ TUG (5), ↑ Mini-BESTest (3)
CP and RSM or FP	2024-06-20	Effect of dancing on freezing of gait in patients with Parkinson’s disease: A systematic review and meta-analysis	DESIGN) systematic review with or without meta-analysis (P) individuals with PD at any stage of the disease severity or duration; (I) dance-based intervention associated or not with pharmacological usual care; (C) compared with pharmacological usual care alone, other active intervention, or minimal intervention; (O) critical outcomes for PD management that are related to IFC domains (body functio…	↑ UPDRS III (9), ↹ Mini-BESTest (4), ↑ BBS (4), ↹ TUG (7), ↹ FOG (9)
CP and RSM or FP	2024-06-20	Whether mindfulness-guided therapy can be a new direction for the rehabilitation of patients with Parkinson’s disease: a network meta-analysis of non-pharmacological alternative motor -/sensory-based interventions	DESIGN) systematic review with or without meta-analysis (P) individuals with PD at any stage of the disease severity or duration; (I) dance-based intervention associated or not with pharmacological usual care; (C) compared with pharmacological usual care alone, other active intervention, or minimal intervention; (O) critical outcomes for PD management that are related to IFC domains (body functio…	↑ TUG (5), ↑ UPDRS-III (5), ↹ PDQ-39 (5)
CP and RSM or FP	2024-06-20	Effects of physical exercise interventions on balance, postural stability and general mobility in Parkinson’s disease: a network meta-analysis	DESIGN) systematic review with or without meta-analysis (P) individuals with PD at any stage of the disease severity or duration; (I) dance-based intervention associated or not with pharmacological usual care; (C) compared with pharmacological usual care alone, other active intervention, or minimal intervention; (O) critical outcomes for PD management that are related to IFC domains (body functio…	↑ ABC scale (1), ↑ BBS (4), ↑TUG (1)
CP and RSM or FP	2023-04-10	Efficacy of dance for Parkinson’s disease: a pooled analysis of 372 patients	DESIGN) systematic review with or without meta-analysis (P) individuals with PD at any stage of the disease severity or duration; (I) dance-based intervention associated or not with pharmacological usual care; (C) compared with pharmacological usual care alone, other active intervention, or minimal intervention; (O) critical outcomes for PD management that are related to IFC domains (body functio…	↑ UPDRS III (11), ↑ TUG (5), ↑ BBS (3), ↹ FOG (8), ↹ 6mWt (5), ↑ MiniBEST (4), ↹ BDI (2), ↑ AS (3), ↑ MOCA (3), ↹ PDQ39 (9)
CP and RSM or FP	2023-04-10	Rhythmic cueing, dance, resistance training, and Parkinson's disease: A systematic review and meta-analysis	DESIGN) systematic review with or without meta-analysis (P) individuals with PD at any stage of the disease severity or duration; (I) dance-based intervention associated or not with pharmacological usual care; (C) compared with pharmacological usual care alone, other active intervention, or minimal intervention; (O) critical outcomes for PD management that are related to IFC domains (body functio…	↑ UPDRS-III (13), ↑ TUG (11), ↹ Gait velocity (8), ↑ Stride length (5), ↹ PDQ39 (9),↹ MoCa (3)
CP and RSM or FP	2023-04-10	Effects and parameters of community-based exercise on motor symptoms in Parkinson’s disease: a meta-analysis	DESIGN) systematic review with or without meta-analysis (P) individuals with PD at any stage of the disease severity or duration; (I) dance-based intervention associated or not with pharmacological usual care; (C) compared with pharmacological usual care alone, other active intervention, or minimal intervention; (O) critical outcomes for PD management that are related to IFC domains (body functio…	↑ UPDRS-III (6)
CP and RSM or FP	2023-04-10	Which type of mind–body exercise is most effective in improving functional performance and quality of life in patients with Parkinson's disease? A systematic review with network meta-analysis	DESIGN) systematic review with or without meta-analysis (P) individuals with PD at any stage of the disease severity or duration; (I) dance-based intervention associated or not with pharmacological usual care; (C) compared with pharmacological usual care alone, other active intervention, or minimal intervention; (O) critical outcomes for PD management that are related to IFC domains (body functio…	↑ UPDRS III (8), ↑ TUG (9), ↑BBS (9)/BESTest (4), ↑10MWT (3), ↑ PDQ39 (6)
CP and RSM or FP	2023-04-10	Physical Exercise Interventions on Quality of Life in Parkinson’s Disease: A Network Meta-analysis	DESIGN) systematic review with or without meta-analysis (P) individuals with PD at any stage of the disease severity or duration; (I) dance-based intervention associated or not with pharmacological usual care; (C) compared with pharmacological usual care alone, other active intervention, or minimal intervention; (O) critical outcomes for PD management that are related to IFC domains (body functio…	↑ PDQ-39 (4)
CP and RSM or FP	2023-04-10	The effect of rehabilitation interventions on freezing of gait in people with Parkinson’s disease is unclear: a systematic review and meta-analyses	DESIGN) systematic review with or without meta-analysis (P) individuals with PD at any stage of the disease severity or duration; (I) dance-based intervention associated or not with pharmacological usual care; (C) compared with pharmacological usual care alone, other active intervention, or minimal intervention; (O) critical outcomes for PD management that are related to IFC domains (body functio…	↑ NFOG-Q/FOG-Q (3)
CP and RSM or FP	2023-04-05	Efficacy and evaluation of therapeutic exercises on adults with Parkinson’s disease: a systematic review and network meta-analysis	DESIGN) systematic review with or without meta-analysis (P) individuals with PD at any stage of the disease severity or duration; (I) dance-based intervention associated or not with pharmacological usual care; (C) compared with pharmacological usual care alone, other active intervention, or minimal intervention; (O) critical outcomes for PD management that are related to IFC domains (body functio…	↑ Balance* (δ), ↑ Depression* (δ)
CP and RSM or FP	2023-04-05	Efficacy of non-pharmacological interventions for depression in individuals with Parkinson’s disease: A systematic review and network meta-analysis	DESIGN) systematic review with or without meta-analysis (P) individuals with PD at any stage of the disease severity or duration; (I) dance-based intervention associated or not with pharmacological usual care; (C) compared with pharmacological usual care alone, other active intervention, or minimal intervention; (O) critical outcomes for PD management that are related to IFC domains (body functio…	↓ BDI (2) / BDI-II (1)
CP and RSM or FP	2023-04-05	Effects of Ten Different Exercise Interventions on Motor Function in Parkinson’s Disease Patients—A Network Meta-Analysis of Randomized Controlled Trials	DESIGN) systematic review with or without meta-analysis (P) individuals with PD at any stage of the disease severity or duration; (I) dance-based intervention associated or not with pharmacological usual care; (C) compared with pharmacological usual care alone, other active intervention, or minimal intervention; (O) critical outcomes for PD management that are related to IFC domains (body functio…	↑ UPDRS III (8), ↑ TUG (4), ↑ BBS (4)
CP and RSM or FP	2023-04-05	Effects of dance therapy on non‐motor symptoms in patients with Parkinson’s disease: a systematic review and meta‐analysis	DESIGN) systematic review with or without meta-analysis (P) individuals with PD at any stage of the disease severity or duration; (I) dance-based intervention associated or not with pharmacological usual care; (C) compared with pharmacological usual care alone, other active intervention, or minimal intervention; (O) critical outcomes for PD management that are related to IFC domains (body functio…	↹ BDI (6), ↹ FPS-16 (2), ↹ AS (2), ↑ MOCA (6)
CP and RSM or FP	2023-04-05	Effect of exercise on motor symptoms in patients with Parkinson’s Disease: a network meta-analysis	DESIGN) systematic review with or without meta-analysis (P) individuals with PD at any stage of the disease severity or duration; (I) dance-based intervention associated or not with pharmacological usual care; (C) compared with pharmacological usual care alone, other active intervention, or minimal intervention; (O) critical outcomes for PD management that are related to IFC domains (body functio…	↑ UPDRS III (5)
CP and RSM or FP	2023-04-05	Evidence of disease severity, cognitive and physical outcomes of dance interventions for persons with Parkinson’s Disease: a systematic review and meta-analysis	DESIGN) systematic review with or without meta-analysis (P) individuals with PD at any stage of the disease severity or duration; (I) dance-based intervention associated or not with pharmacological usual care; (C) compared with pharmacological usual care alone, other active intervention, or minimal intervention; (O) critical outcomes for PD management that are related to IFC domains (body functio…	↑UPDRS III (6), ↹ TUG (7,) ↑ MiniBest (3), ↹ FOG-Q (3), ↹ 6MWT (3), ↑ FTSTT (1), ↹ SRT (1), ↹ Forward velocity (meters/second) (1),
CP and RSM or FP	2023-04-05	Physiotherapy in Parkinson’s Disease: A Meta-Analysis of Present Treatment Modalities	DESIGN) systematic review with or without meta-analysis (P) individuals with PD at any stage of the disease severity or duration; (I) dance-based intervention associated or not with pharmacological usual care; (C) compared with pharmacological usual care alone, other active intervention, or minimal intervention; (O) critical outcomes for PD management that are related to IFC domains (body functio…	↑ UPDRS-III (8), ↑ TUG (8), ↑ BBS (7), ↑ 6MWT (4), ↹ Gait speed (6), ↹ Stride length (3), ↑ Cadence (1), ↹ PDQ39 (3)
CP and RSM or FP	2023-04-05	A systematic review of active group-based dance, singing, music therapy, and theatrical interventions for quality of life, functional communication, speech, motor function, and cognitive status in people with Parkinson’s disease	DESIGN) systematic review with or without meta-analysis (P) individuals with PD at any stage of the disease severity or duration; (I) dance-based intervention associated or not with pharmacological usual care; (C) compared with pharmacological usual care alone, other active intervention, or minimal intervention; (O) critical outcomes for PD management that are related to IFC domains (body functio…	↹ UPDRS III (3), ↑ UPDRS III (2), ↹ TUG (2), ↑ TUG (2), ↑ PDQ-39 (2)
CP and RSM or FP	2023-04-05	Additional Physical Interventions to Conventional Physical Therapy in Parkinson’s Disease: A Systematic Review and Meta-Analysis of Randomized Clinical Trials	DESIGN) systematic review with or without meta-analysis (P) individuals with PD at any stage of the disease severity or duration; (I) dance-based intervention associated or not with pharmacological usual care; (C) compared with pharmacological usual care alone, other active intervention, or minimal intervention; (O) critical outcomes for PD management that are related to IFC domains (body functio…	↑ UPDRS III (2), ↑ TUG (2), ↑ BBS (2)
CP and RSM or FP	2023-04-05	The efficacy of dance for improving motornon-motor symptoms, and quality of life in Parkinson’s disease: A systematic review and meta-analysis	DESIGN) systematic review with or without meta-analysis (P) individuals with PD at any stage of the disease severity or duration; (I) dance-based intervention associated or not with pharmacological usual care; (C) compared with pharmacological usual care alone, other active intervention, or minimal intervention; (O) critical outcomes for PD management that are related to IFC domains (body functio…	↑ UPRS III (4), ↑ TUG (3), ↹ FOGQ (2), Forward gait velocity (3), ↑ 6MWT (4), ↑ BDI-II (1), ↹ Backward gait velocity (2), ↹ Forward stride length (2), ↹ PDQ-39 (3)
CP and RSM or FP	2023-04-05	Effect of Exercise on Quality of Life in Parkinson’s Disease: A Systematic Review and Meta-Analysis	DESIGN) systematic review with or without meta-analysis (P) individuals with PD at any stage of the disease severity or duration; (I) dance-based intervention associated or not with pharmacological usual care; (C) compared with pharmacological usual care alone, other active intervention, or minimal intervention; (O) critical outcomes for PD management that are related to IFC domains (body functio…	↑ PDQ-39 (3)
CP and RSM or FP	2023-04-05	Effect of Dance on Postural Control in People with Parkinson’s Disease: A Meta-Analysis Review	DESIGN) systematic review with or without meta-analysis (P) individuals with PD at any stage of the disease severity or duration; (I) dance-based intervention associated or not with pharmacological usual care; (C) compared with pharmacological usual care alone, other active intervention, or minimal intervention; (O) critical outcomes for PD management that are related to IFC domains (body functio…	↑ BBS (11) / MiniBEST (2)
CP and RSM or FP	2023-04-05	Effects of Dance on Gait, Cognition, and Dual-Tasking in Parkinson’s Disease: A Systematic Review and Meta-Analysis	DESIGN) systematic review with or without meta-analysis (P) individuals with PD at any stage of the disease severity or duration; (I) dance-based intervention associated or not with pharmacological usual care; (C) compared with pharmacological usual care alone, other active intervention, or minimal intervention; (O) critical outcomes for PD management that are related to IFC domains (body functio…	↑ Gait velocity (m/s) (6), ↑ Dual-task TUG (3), ↑ MoCa (2)
CP and RSM or FP	2023-04-05	The effects of exercise interventions on Parkinson’s disease: A Bayesian network meta-analysis	DESIGN) systematic review with or without meta-analysis (P) individuals with PD at any stage of the disease severity or duration; (I) dance-based intervention associated or not with pharmacological usual care; (C) compared with pharmacological usual care alone, other active intervention, or minimal intervention; (O) critical outcomes for PD management that are related to IFC domains (body functio…	↑ UPDRS III (4), ↑ TUG (3), ↹ Gait velocity (1), ↹ PDQ-39 (3), ↑ BBS (4)
CP and RSM or FP	2023-03-01	Effects of dance therapy on cognitive and mood symptoms in people with Parkinson's disease: A systematic review and meta-analysis	DESIGN) systematic review with or without meta-analysis (P) individuals with PD at any stage of the disease severity or duration; (I) dance-based intervention associated or not with pharmacological usual care; (C) compared with pharmacological usual care alone, other active intervention, or minimal intervention; (O) critical outcomes for PD management that are related to IFC domains (body functio…	↹ MoCA (2), ↑ FAB (2), ↓ SDS, ↹ BDI (4), ↹ AS (2)
CP and RSM or FP	2023-03-01	Effects of Dance and of Tai Chi on Functional Mobility, Balance, and Agility in Parkinson’s Disease - A Systematic Review and Meta-analysis	DESIGN) systematic review with or without meta-analysis (P) individuals with PD at any stage of the disease severity or duration; (I) dance-based intervention associated or not with pharmacological usual care; (C) compared with pharmacological usual care alone, other active intervention, or minimal intervention; (O) critical outcomes for PD management that are related to IFC domains (body functio…	↹ UDPRS III (3), ↹ BBS (3)
CP and RSM or FP	2023-03-01	Effects of dance practice on functional mobility, motor symptoms and quality of life in people with Parkinson’s disease: a systematic review with meta-analysis	DESIGN) systematic review with or without meta-analysis (P) individuals with PD at any stage of the disease severity or duration; (I) dance-based intervention associated or not with pharmacological usual care; (C) compared with pharmacological usual care alone, other active intervention, or minimal intervention; (O) critical outcomes for PD management that are related to IFC domains (body functio…	↑ UPDRS III (3), ↑TUG (2), ↹ FOGQ (3), ↹ PDQ39 (2). Dance x no intervention: ↑ UPDRS III (2), ↹ 6MWT (2), ↹ FOGQ (2), ↹ Forward velocity (2), ↹ backward velocity (2)
CP and RSM or FP	2023-03-01	Effects of mind-body exercises on the physiological and psychosocial well-being of individuals with Parkinson’s disease: A systematic review and meta-analysis	DESIGN) systematic review with or without meta-analysis (P) individuals with PD at any stage of the disease severity or duration; (I) dance-based intervention associated or not with pharmacological usual care; (C) compared with pharmacological usual care alone, other active intervention, or minimal intervention; (O) critical outcomes for PD management that are related to IFC domains (body functio…	↑ UPDRS III (2), ↑ BBS (2), ↑ TUG (2), ↓ 6MWT (1)
CP and RSM or FP	2023-03-01	Argentine tango in Parkinson’s disease – a systematic review and meta-analysis	DESIGN) systematic review with or without meta-analysis (P) individuals with PD at any stage of the disease severity or duration; (I) dance-based intervention associated or not with pharmacological usual care; (C) compared with pharmacological usual care alone, other active intervention, or minimal intervention; (O) critical outcomes for PD management that are related to IFC domains (body functio…	↑ UPDRS III (3), ↑ Mini-BESTesT (3) ↑ BBS (3), ↑TUG (6), ↓ 6MWT (4), ↑ FOGQ (4)
CP and RSM or FP	2023-03-01	Dance for People with Parkinson’s Disease: What Is the Evidence Telling Us?	DESIGN) systematic review with or without meta-analysis (P) individuals with PD at any stage of the disease severity or duration; (I) dance-based intervention associated or not with pharmacological usual care; (C) compared with pharmacological usual care alone, other active intervention, or minimal intervention; (O) critical outcomes for PD management that are related to IFC domains (body functio…	↑ UPDRS III (5), ↑ BBS (5), ↑TUG (5)
CP and RSM or FP	2023-03-01	Complementary physical therapies for movement disorders in Parkinson’s disease: a systematic review	DESIGN) systematic review with or without meta-analysis (P) individuals with PD at any stage of the disease severity or duration; (I) dance-based intervention associated or not with pharmacological usual care; (C) compared with pharmacological usual care alone, other active intervention, or minimal intervention; (O) critical outcomes for PD management that are related to IFC domains (body functio…	↑ 6MWT (2), ↑ BBS (3), ↑ UPDRS III (4)
CP and RSM or FP	2023-03-01	Dance as an intervention for people with Parkinson’s disease: A systematic review and meta-analysis	DESIGN) systematic review with or without meta-analysis (P) individuals with PD at any stage of the disease severity or duration; (I) dance-based intervention associated or not with pharmacological usual care; (C) compared with pharmacological usual care alone, other active intervention, or minimal intervention; (O) critical outcomes for PD management that are related to IFC domains (body functio…	↑ UPDRS (2), ↑ BBS (2), ↹ FOGQ (2), ↹ Velocity (m/s) (2), ↹ 6MWT (2), ↑ PDQ-39 (2)
CP and RSM or FP	2023-03-01	Rehabilitation, exercise therapy and music in patients with Parkinson’s disease: a meta-analysis of the effects of music-based movement therapy on walking ability, balance, and quality of life	DESIGN) systematic review with or without meta-analysis (P) individuals with PD at any stage of the disease severity or duration; (I) dance-based intervention associated or not with pharmacological usual care; (C) compared with pharmacological usual care alone, other active intervention, or minimal intervention; (O) critical outcomes for PD management that are related to IFC domains (body functio…	↑ BBS (2), ↑TUG (2), ↑ Stride Length (3), ↹ Walking Velocity (4), ↹ UPDRS-III (4) ↹ FOGQ (2)
CP and RSM or FP	2023-03-01	Physiotherapy versus placebo or no intervention in Parkinson's (Cochrane Review)	DESIGN) systematic review with or without meta-analysis (P) individuals with PD at any stage of the disease severity or duration; (I) dance-based intervention associated or not with pharmacological usual care; (C) compared with pharmacological usual care alone, other active intervention, or minimal intervention; (O) critical outcomes for PD management that are related to IFC domains (body functio…	↑ UPDRS III (2), ↹ TUG (1), ↹ BBS (1)
CP and RSM or FP	2023-03-01	Physiotherapy intervention in Parkinson’s disease: systematic review and meta-analysis	DESIGN) systematic review with or without meta-analysis (P) individuals with PD at any stage of the disease severity or duration; (I) dance-based intervention associated or not with pharmacological usual care; (C) compared with pharmacological usual care alone, other active intervention, or minimal intervention; (O) critical outcomes for PD management that are related to IFC domains (body functio…	↑ UPDRS III (2), ↹ TUG (1), ↹ BBS (1)
MA: meta-analysis; CP: Camila Pinto; RSM: Rafaela Simon Myra; FP: Francisca Pereira

## Sheet: Included without MA
Table S1E. Data extractor, date of extraction, reason of inclusionof and data extracted of each study included without MA in the review
Data Extractors	Date of data extraction	Study	Eligibility	Data extracted
CP and RSM or FP	2024-06-20	Physical exercise for treating non-motor symptoms assessed by general Parkinson’s disease scales: systematic review and meta-analysis	DESIGN) systematic review with or without meta-analysis (P) individuals with PD at any stage of the disease severity or duration; (I) dance-based intervention associated or not with pharmacological usual care; (C) compared with pharmacological usual care alone, other active intervention, or minimal intervention; (O) critical outcomes for PD management that are related to IFC domains (body functio…	UPDRS I (14), MDS-UPDRS (5), NMSS (4), NMSQ (1)
CP and RSM or FP	2023-04-10	Dance therapy for Parkinson’s disease: a systematic review	DESIGN) systematic review with or without meta-analysis (P) individuals with PD at any stage of the disease severity or duration; (I) dance-based intervention associated or not with pharmacological usual care; (C) compared with pharmacological usual care alone, other active intervention, or minimal intervention; (O) critical outcomes for PD management that are related to IFC domains (body functio…	BBS (6), TUG (5), 6MWT (2), UPDRS-III (4), BDI (3)
CP and RSM or FP	2023-04-10	Review: Effect of Supplemental Activities on Motor and Nonmotor Outcomes in the Parkinson’s Population	DESIGN) systematic review with or without meta-analysis (P) individuals with PD at any stage of the disease severity or duration; (I) dance-based intervention associated or not with pharmacological usual care; (C) compared with pharmacological usual care alone, other active intervention, or minimal intervention; (O) critical outcomes for PD management that are related to IFC domains (body functio…	TUG (2), BBS (3), MiniBEST (2), 6MWT (6), Gait parameters (2), FOGQ (2), UPDRS (3).
CP and RSM or FP	2023-04-10	Dance movement therapy for neurodegenerative diseases: A systematic review	DESIGN) systematic review with or without meta-analysis (P) individuals with PD at any stage of the disease severity or duration; (I) dance-based intervention associated or not with pharmacological usual care; (C) compared with pharmacological usual care alone, other active intervention, or minimal intervention; (O) critical outcomes for PD management that are related to IFC domains (body functio…	UPDRS Total (4), UPDRS-I (3), UPDRS-II (1), UPDRS-III (11), TUG (8), Dual-task TUG (4), BBS (7), FOG_Q (4), New FOGQ (1), FOG (2), 6MWT (6), Mini-BESTest (5), PDQ-39 (5), FTSST (1), MIMUs (1), MOCA (6), BDI (5), BDI-II (1), BDI-21 (1), SAS (1), AS (2), FSS (2), Falls (1), BMLSS (1), VAFS (1), FAB (1), MRT (1), SDS (1), MMSE (1), MBI (1), ACS (1), 9HPT (1), ADL (1), H&Y (2), Gait parameters with 3…
CP and RSM or FP	2023-04-10	Dance Is an Accessible Physical Activity for People with Parkinson’s Disease	DESIGN) systematic review with or without meta-analysis (P) individuals with PD at any stage of the disease severity or duration; (I) dance-based intervention associated or not with pharmacological usual care; (C) compared with pharmacological usual care alone, other active intervention, or minimal intervention; (O) critical outcomes for PD management that are related to IFC domains (body functio…	UPDRS Total (7), UPDRS-I (3), UPDRS-II (4), UPDRS-III (14), FOG (2), FOGQ (8), 6MWT (14), MiniBESTest (8), TUG (19), dual-task TUG (5), BBS (15), SS180 (1), Phone-FITT (1), EQ-5D (2), ABC (5), 5TSTST (1), SDS (1), FAB (3), MRT (1), AS (3), BDI (9), MBI (1), PDQL (2), FSST (1), PDQ-39 (10), SF-12 (2), MoCA (4), FSS (2), VAS-F (1), BMLSS (1), ICPH (1), GSE-6 (1), QOLS (1), PFS-16 (1), SAS (1), MDMQ…
CP and RSM or FP	2023-04-10	Argentine tango in the care of Parkinson’s disease: A systematic review and analysis of the intervention	DESIGN) systematic review with or without meta-analysis (P) individuals with PD at any stage of the disease severity or duration; (I) dance-based intervention associated or not with pharmacological usual care; (C) compared with pharmacological usual care alone, other active intervention, or minimal intervention; (O) critical outcomes for PD management that are related to IFC domains (body functio…	NA
CP and RSM or FP	2023-04-10	Effects of ballroom dancing in patients with Parkinson`s disease: A systematic review	DESIGN) systematic review with or without meta-analysis (P) individuals with PD at any stage of the disease severity or duration; (I) dance-based intervention associated or not with pharmacological usual care; (C) compared with pharmacological usual care alone, other active intervention, or minimal intervention; (O) critical outcomes for PD management that are related to IFC domains (body functio…	UPDRS-III (5), UPDRS-I (2), Mini BESTest (3), BBS (2), FOG (5), 6MWT (3), MOCA (1), BDI (1), AS (1), KFSS (1), FRT (1), TUG (4), Dual-task TUG (2), One leg Stance Test (1), Gait parameters with GAITRite (3), Gait parameters with 3D Motion Analysis (1),
CP and RSM or FP	2023-04-10	Therapeutic Dancing for Parkinson's Disease	DESIGN) systematic review with or without meta-analysis (P) individuals with PD at any stage of the disease severity or duration; (I) dance-based intervention associated or not with pharmacological usual care; (C) compared with pharmacological usual care alone, other active intervention, or minimal intervention; (O) critical outcomes for PD management that are related to IFC domains (body functio…	UPDRS III (13), UPDRS I (1), UPDRS (1), PDQ-39 (6), BBS (9), FOGQ (6), TUG (10), Mini-BESTest (1), 6MWT (6), GAITRite (5), PASE (1), FAB (2), FSST (1), ABC (1), FTSTS (1), One Leg Stance Test (1), Gait parameters with 3D Motion Analysis (1), Euroqol5D (1), Modified Westheimer QOLS (1), Semi- tandem test (1)
CP and RSM or FP	2023-04-10	The Impact of Physical Activity on Non-Motor Symptoms in Parkinson’s Disease: A Systematic Review	DESIGN) systematic review with or without meta-analysis (P) individuals with PD at any stage of the disease severity or duration; (I) dance-based intervention associated or not with pharmacological usual care; (C) compared with pharmacological usual care alone, other active intervention, or minimal intervention; (O) critical outcomes for PD management that are related to IFC domains (body functio…	UPDRS I (1), MOCA (1), BDI (1), KFSS (1), AS (1)
CP and RSM or FP	2023-04-10	Effects of dual-task interventions on gait performance of patients with Parkinson’s Disease: A systematic review	DESIGN) systematic review with or without meta-analysis (P) individuals with PD at any stage of the disease severity or duration; (I) dance-based intervention associated or not with pharmacological usual care; (C) compared with pharmacological usual care alone, other active intervention, or minimal intervention; (O) critical outcomes for PD management that are related to IFC domains (body functio…	TUG (1), Dual-Task TUG (2), FOGQ (1), 6MWT (2), Gait Speed with GAITRite (1)
CP and RSM or FP	2023-04-10	Psychological Benefits of Nonpharmacological Methods Aimed for Improving Balance in Parkinson’s Disease: A Systematic Review	DESIGN) systematic review with or without meta-analysis (P) individuals with PD at any stage of the disease severity or duration; (I) dance-based intervention associated or not with pharmacological usual care; (C) compared with pharmacological usual care alone, other active intervention, or minimal intervention; (O) critical outcomes for PD management that are related to IFC domains (body functio…	UPDRS Total (1), UPDRS III (4), BBS (6), 6 MWT (1), FAB (3), TUG (5), QoL (1), ABC (1), Modified FaES (1), FRT (1), UST (1), Mini-BESTest (1), FSS (1), SeTa (1), Gait parameters with GAITRite (4), Gait parameters with 3D Motion Analysis (1)
CP and RSM or FP	2023-03-01	Examining Dance as an Intervention in Parkinson’s Disease: A Systematic Review	DESIGN) systematic review with or without meta-analysis (P) individuals with PD at any stage of the disease severity or duration; (I) dance-based intervention associated or not with pharmacological usual care; (C) compared with pharmacological usual care alone, other active intervention, or minimal intervention; (O) critical outcomes for PD management that are related to IFC domains (body functio…	UPDRS (4), UPDRS-III (1), TUG (6), BBS (5), 6MWT (3), FOGQ (1), FAB (1), PGCM (1), Mini BESTest (1), Gait parameters with 3D Motion Analysis (2), Gait parameters with GAITRite (4), Functional ambulation profile (1)
CP and RSM or FP	2023-03-01	The effects of exercise on cognition in Parkinson’s disease: a systematic review	DESIGN) systematic review with or without meta-analysis (P) individuals with PD at any stage of the disease severity or duration; (I) dance-based intervention associated or not with pharmacological usual care; (C) compared with pharmacological usual care alone, other active intervention, or minimal intervention; (O) critical outcomes for PD management that are related to IFC domains (body functio…	UPDRS-III (1), Brooks Spatial Task (1)
CP and RSM or FP	2023-03-01	Efecto de la danza en los enfermos de Parkinson	DESIGN) systematic review with or without meta-analysis (P) individuals with PD at any stage of the disease severity or duration; (I) dance-based intervention associated or not with pharmacological usual care; (C) compared with pharmacological usual care alone, other active intervention, or minimal intervention; (O) critical outcomes for PD management that are related to IFC domains (body functio…	UPDRS (10), PDQ-39 (3), BBS (6), ABC (3), FAB (1), Mini BESTest (1), FOGQ (4), FaES (1), BDI (1), TUG (7), 6MWT (6), QoLs (1), FRT (2), FTSTS (1), 9HPT (1), PGCM (1), Gait parameters with 3D Motion Analysis (2), Gait parameters with GAITRite (2), One Leg Stance Time Test (2), Tandem Stance Time (1), SeTa (1), Westheimer (1)
CP and RSM or FP	2023-03-01	Effects of dance therapy and ballroom dances on physical and mental illnesses: A systematic review	DESIGN) systematic review with or without meta-analysis (P) individuals with PD at any stage of the disease severity or duration; (I) dance-based intervention associated or not with pharmacological usual care; (C) compared with pharmacological usual care alone, other active intervention, or minimal intervention; (O) critical outcomes for PD management that are related to IFC domains (body functio…	UPDRS-III (1), BBS (2), FOGQ (1), 6MWT (1), PDQ-39 (1)
MA: meta-analysis; CP: Camila Pinto; RSM: Rafaela Simon Myra; FP: Francisca Pereira

## Sheet: Meta Analysis Extraction
Table S1F. Data extracted of MA
	PRE						POST						MEAN DIFFERENCE						INTERVENTION
Study (year) I Outcome (measure)	Experimental (Dance)			Control (Other than dance)			Experimental (Dance)			Control (Other than dance)			Experimental (Dance)			Control (Other than dance)			Time	Experimental Type	Hoehn Yahr Score	Age (mean and SD)	Control Type	Hoehn Yah Score	Age (mean and SD)	Hoehn Yah Score	Evaluation	Country
	Mean	SD	n	Mean	SD	n	Mean	SD	n	Mean	SD	n	Mean	SD	n	Mean	SD	n
Volpe (2013) I Motor Severity (UPDRS III)	24.58	3.87	12	23.92	3.5	12	17.42	3.85	12	21	3.07	12	-7.16	3.86	12	-2.92	3.285	12	24 weeks (1x / 90min)	PD Irish Dance	2,2 , 0,4 (2-3)	61,6 (4,5)	Physiotherapy	2,2 , 0,4 (2-3)	65,0 (5,3)	mild to moderate	week -3, week 21 and week 24	Italy
Volpe (2013) I Balance (BBS)	36.08	9.2	12	34.08	9.14	12	46.08	6.75	12	38.92	9.97	12	10	7.975	12	4.84	9.555	12	24 weeks (1x / 90min)	PD Irish Dance	2,2 , 0,4 (2-3)	61,6 (4,5)	Physiotherapy	2,2 , 0,4 (2-3)	65,0 (5,3)	mild to moderate	week -3, week 21 and week 24	Italy
Volpe (2013) I Freezing (FOG)	11.42	2.78	12	10.75	3.39	12	4.92	2.07	12	10.16	4.47	12	-6.5	2.425	12	-0.59	3.93	12	24 weeks (1x / 90min)	PD Irish Dance	2,2 , 0,4 (2-3)	61,6 (4,5)	Physiotherapy	2,2 , 0,4 (2-3)	65,0 (5,3)	mild to moderate	week -3, week 21 and week 24	Italy
Volpe (2013) I Quality of Life (PDQ39)	30.6	12.06	12	32.58	7.59	12	22.16	10.18	12	27.61	7.67	12	-8.44	11.12	12	-4.97	7.63	12	24 weeks (1x / 90min)	PD Irish Dance	2,2 , 0,4 (2-3)	61,6 (4,5)	Physiotherapy	2,2 , 0,4 (2-3)	65,0 (5,3)	mild to moderate	week -3, week 21 and week 24	Italy
Duncan (2012) I Gait (6MWT)	398.25	109.93	26	399.8	94.38	26	400.5	18.41	26	378.2	99.35	26	2.25	64.17	26	-21.6	96.865	26	12 weeks (2x/ 60 min)	Argentine Tango	2,6 (0,1) (1-4)	69,3 (1,9)	Control	2,5 (0,1) (2-4)	69,0 (1,5)	mild to moderate	week 0, 3rd month, 6th month and 12 month	USA
Duncan (2012) I Motor Severity (UPDRS III)	44.5	2.3	26	48	1.8	26	39.9	2.3	26	45.6	1.8	26	-4.6	2.3	26	-2.4	1.8	26	12 weeks (2x/ 60 min)	Argentine Tango	2,6 (0,1) (1-4)	69,3 (1,9)	Control	2,5 (0,1) (2-4)	69,0 (1,5)	mild to moderate	week 0, 3rd month, 6th month and 12 month	USA
Duncan (2012) I Balance (MiniBESTest)	18.34	5.19	26	18.8	4.93	26	21.26	5.11	26	17.23	5.77	26	2.92	5.15	26	-1.57	5.35	26	12 weeks (2x/ 60 min)	Argentine Tango	2,6 (0,1) (1-4)	69,3 (1,9)	Control	2,5 (0,1) (2-4)	69,0 (1,5)	mild to moderate	week 0, 3rd month, 6th month and 12 month	USA
Duncan (2012) I Freezing (FOG)	6.11	5.12	26	4.61	4.55	26	5.65	5.01	26	6.5	5.99	26	-0.46	5.065	26	1.89	5.27	26	12 weeks (2x/ 60 min)	Argentine Tango	2,6 (0,1) (1-4)	69,3 (1,9)	Control	2,5 (0,1) (2-4)	69,0 (1,5)	mild to moderate	week 0, 3rd month, 6th month and 12 month	USA
Duncan (2012) I Destreza Manual (9HPT)	36.13	11.33	26	36.36	8.27	26	32.7	8.94	26	37.05	11.17	26	-3.43	10.135	26	0.69	9.72	26	12 weeks (2x/ 60 min)	Argentine Tango	2,6 (0,1) (1-4)	69,3 (1,9)	Control	2,5 (0,1) (2-4)	69,0 (1,5)	mild to moderate	week 0, 3rd month, 6th month and 12 month	USA
Kunkel (2017) I Balance (BBS)	50.6	5.4	30	51.7	6.6	15	49.9	6.6	30	50	7.6	15	-0.7	6	30	-1.7	7.1	15	10 weeks (2x/ 60min)	Dance	1:11 / 2:10 / 3: 15	71,3 (7,7)	Control	1:3 / 2:7 / 3:5	69,7 (6,0)	mild to moderate	week 0, post 3 months, and follow up 6 months	UK
Kunkel (2017) I QL (PDQ39)	21.3	12.2	30	20.3	11.7	15	19.9	12.5	30	18.3	10.8	15	-1.4	12.35	30	-2	11.25	15	10 weeks (2x/ 60min)	Dance	1:11 / 2:10 / 3: 15	71,3 (7,7)	Control	1:3 / 2:7 / 3:6	69,7 (6,0)	mild to moderate	week 0, post 3 months, and follow up 6 months	UK
Kunkel (2017) I Mobility (TUG)	13.7	5.2	30	13.8	6.5	15	14.4	5.4	30	12.5	4.3	15	0.7	5.3	30	-1.3	5.4	15	10 weeks (2x/ 60min)	Dance	1:11 / 2:10 / 3: 15	71,3 (7,7)	Control	1:3 / 2:7 / 3:6	69,7 (6,0)	mild to moderate	week 0, post 3 months, and follow up 6 months	UK
Kunkel (2017) I Confidence (ABC)	82	16.6	30	76.9	22.9	15	78.8	18.9	30	73.5	20.9	15	-3.2	17.75	30	-3.4	21.9	15	10 weeks (2x/ 60min)	Dance	1:11 / 2:10 / 3: 15	71,3 (7,7)	Control	1:3 / 2:7 / 3:6	69,7 (6,0)	mild to moderate	week 0, post 3 months, and follow up 6 months	UK
Kunkel (2017) I Gait (6MWT)	347.3	101.9	30	394.5	92.1	15	367.3	100.5	30	393.2	90.1	15	20	101.2	30	-1.3	91.1	15	10 weeks (2x/ 60min)	Dance	1:11 / 2:10 / 3: 15	71,3 (7,7)	Control	1:3 / 2:7 / 3:6	69,7 (6,0)	mild to moderate	week 0, post 3 months, and follow up 6 months	UK
Lee (2018) I Motor Severity (UPDRS III)	14.8	6.7	25	11.9	3.1	16	13.8	6.9	25	12.8	4.2	16	-1	6.8	25	0.9	3.65	16	8 weeks (2x / 60min)	Turo PD (qi dance)	1: 7/ 2: 10/ 3:8	65,8 (7,2)	Control	1:7/ 2:5 / 3:4	65,7 (6,4)	mild to moderate	week 0 and week 8	Republic of Korea
Lee (2018) I QL (PDQL)	142.8	23.1	25	141.8	24.1	16	144.6	20.1	25	132.6	22.1	16	1.8	21.6	25	-9.2	23.1	16	8 weeks (2x / 60min)	Turo PD (qi dance)	1: 7/ 2: 10/ 3:8	65,8 (7,2)	Control	1:7/ 2:5 / 3:4	65,7 (6,4)	mild to moderate	week 0 and week 8	Republic of Korea
Lee (2018) I Depression (BDI)	11.2	7.2	25	13.3	7.7	16	11.4	7.6	25	16	7.9	16	0.2	7.4	25	2.7	7.8	16	8 weeks (2x / 60min)	Turo PD (qi dance)	1: 7/ 2: 10/ 3:8	65,8 (7,2)	Control	1:7/ 2:5 / 3:4	65,7 (6,4)	mild to moderate	week 0 and week 8	Republic of Korea
Lee (2018) I Balance (BBS)	53	2.5	25	53.2	3.3	16	53.9	2.4	25	52.8	3.4	16	0.9	2.45	25	-0.4	3.35	16	8 weeks (2x / 60min)	Turo PD (qi dance)	1: 7/ 2: 10/ 3:8	65,8 (7,2)	Control	1:7/ 2:5 / 3:4	65,7 (6,4)	mild to moderate	week 0 and week 8	Republic of Korea
Romenets (2015) I Motor Severity (UPDRS III)	20.7	10.1	18	27.5	14.5	15	19.1	10.2	18	26.3	13.5	15	-1.6	10.15	18	-1.2	14	15	12 weeks (2x/ 60min)	Tango Dance	1,7 (0,6)	63,2 (9,9)	Control + Educational Home Exercises	2,0 (0,5)	64,3 (8,1)	mild	week 0 and week 12	Canada
Romenets (2015) I Freezing (FOG)	2	2.5	18	4.6	5.9	15	2.7	3.8	18	4.1	4.2	15	0.7	3.15	18	-0.5	5.05	15	12 weeks (2x/ 60min)	Tango Dance	1,7 (0,6)	63,2 (9,9)	Control + Educational Home Exercises	2,0 (0,5)	64,3 (8,1)	mild	week 0 and week 12	Canada
Romenets (2015) I Mobility (TUG)	7.4	2	18	7.9	2.5	15	6.1	1.5	18	8	2.2	15	-1.3	1.75	18	0.1	2.35	15	12 weeks (2x/ 60min)	Tango Dance	1,7 (0,6)	63,2 (9,9)	Control + Educational Home Exercises	2,0 (0,5)	64,3 (8,1)	mild	week 0 and week 12	Canada
Romenets (2015) I Mobility (TUG-DT)	10.4	2.5	18	11.5	3.4	15	9.1	2.5	18	11.6	4	15	-1.3	2.5	18	0.1	3.7	15	12 weeks (2x/ 60min)	Tango Dance	1,7 (0,6)	63,2 (9,9)	Control + Educational Home Exercises	2,0 (0,5)	64,3 (8,1)	mild	week 0 and week 12	Canada
Romenets (2015) I QL (PDQ39)	26.8	17.1	18	25.8	15.1	15	26.4	18.9	18	24.5	12.9	15	-0.4	18	18	-1.3	14	15	12 weeks (2x/ 60min)	Tango Dance	1,7 (0,6)	63,2 (9,9)	Control + Educational Home Exercises	2,0 (0,5)	64,3 (8,1)	mild	week 0 and week 12	Canada
Romenets (2015) I Balance MiniBESTest)	35.6	3	18	33.9	4.9	15	36.3	3	18	31.3	6.9	15	0.7	3	18	-2.6	5.9	15	12 weeks (2x/ 60min)	Tango Dance	1,7 (0,6)	63,2 (9,9)	Control + Educational Home Exercises	2,0 (0,5)	64,3 (8,1)	mild	week 0 and week 12	Canada
Romenets (2015) I Manual Dexterity (PegBoard)	14.4	2	18	13.1	2.9	15	13.8	2.4	18	12.5	3.1	15	-0.6	2.2	18	-0.6	3	15	12 weeks (2x/ 60min)	Tango Dance	1,7 (0,6)	63,2 (9,9)	Control + Educational Home Exercises	2,0 (0,5)	64,3 (8,1)	mild	week 0 and week 12	Canada
Solla (2019) I Motor Severity (UPDRS III)	13	7.23	10	14.67	7.02	9	7.7	6.7	10	15.55	6.25	9	-5.3	6.965	10	0.88	6.635	9	12 weeks (2x/ 90min)	Sardinian Folk Dance	2,1 (0,6)	67,8 (5,9)	Control	2,3 (0,4)	67,1 (6,3)	mild	week -2 and week 13	Italy
Solla (2019) I Depression (BDI)	14.1	3.45	10	13.67	4.47	9	7.6	2.06	10	13.78	4.24	9	-6.5	2.755	10	0.11	4.355	9	12 weeks (2x/ 90min)	Sardinian Folk Dance	2,1 (0,6)	67,8 (5,9)	Control	2,3 (0,4)	67,1 (6,3)	mild	week -2 and week 13	Italy
Solla (2019) I Fatigue (PFS-16)	33.1	12.74	10	34.11	15.98	9	33.3	14.69	10	37.67	13.23	9	0.2	13.715	10	3.56	14.605	9	12 weeks (2x/ 90min)	Sardinian Folk Dance	2,1 (0,6)	67,8 (5,9)	Control	2,3 (0,4)	67,1 (6,3)	mild	week -2 and week 13	Italy
Solla (2019) I Gait (6MWT)	330.7	120.48	10	333.28	120.07	9	570.2	76.59	10	331.44	100.12	9	239.5	98.535	10	-1.84	110.095	9	12 weeks (2x/ 90min)	Sardinian Folk Dance	2,1 (0,6)	67,8 (5,9)	Control	2,3 (0,4)	67,1 (6,3)	mild	week -2 and week 13	Italy
Solla (2019) I Balance (BBS)	40	3.5	10	37.3	5.2	9	46.9	3.6	10	36.6	6	9	6.9	3.55	10	-0.7	5.6	9	12 weeks (2x/ 90min)	Sardinian Folk Dance	2,1 (0,6)	67,8 (5,9)	Control	2,3 (0,4)	67,1 (6,3)	mild	week -2 and week 13	Italy
Solla (2019) I Mobility (TUG)	6.9	1.04	10	7.43	1.18	9	5.08	0.78	10	6.95	1.19	9	-1.82	0.91	10	-0.48	1.185	9	12 weeks (2x/ 90min)	Sardinian Folk Dance	2,1 (0,6)	67,8 (5,9)	Control	2,3 (0,4)	67,1 (6,3)	mild	week -2 and week 13	Italy
Solla (2019) I SitStand (5TSTS)	9.69	0.55	10	10.88	2.22	9	6.63	0.6	10	11.49	2.43	9	-3.06	0.575	10	0.61	2.325	9	12 weeks (2x/ 90min)	Sardinian Folk Dance	2,1 (0,6)	67,8 (5,9)	Control	2,3 (0,4)	67,1 (6,3)	mild	week -2 and week 13	Italy
Hashimoto (2015) I Mobility (TUG)	11.6	2.4	15	11.1	2.3	14	9.7	2.1	15	10.2	2.4	14	-1.9	2.25	15	-0.9	2.35	14	12 weeks (1x/ 60min)	Dance	2:4 / 3:11	67,9 (7,0)	Control	2:2/ 3:10/ 4:2	69,7 (4,0)	mild to moderate	week -1 and 13 week	Japan
Hashimoto (2015) I Balance (BBS)	51.1	3.5	15	51.6	2.5	14	55.1	1.2	15	51.6	4.5	14	4	2.35	15	0	3.5	14	12 weeks (1x/ 60min)	Dance	2:4 / 3:11	67,9 (7,0)	Control	2:2/ 3:10/ 4:2	69,7 (4,0)	mild to moderate	week -1 and 13 week	Japan
Hashimoto (2015) I Mobility (TUG)	11.6	2.4	15	10.2	3.4	17	9.7	2.1	15	9.1	1.9	17	-1.9	2.25	15	-1.1	2.65	17	12 weeks (1x/ 60min)	Dance	2:4 / 3:11	67,9 (7,0)	Exercise	2:5/ 3:12	62,7 (14,9)	mild to moderate	week -1 and 13 week	Japan
Hashimoto (2015) I Balance (BBS)	51.1	3.5	15	49.5	5.6	17	55.1	1.2	15	49.7	4.7	17	4	2.35	15	0.2	5.15	17	12 weeks (1x/ 60min)	Dance	2:4 / 3:11	67,9 (7,0)	Exercise	2:5/ 3:12	62,7 (14,9)	mild to moderate	week -1 and 13 week	Japan
MA: meta-analysis; ABC: Activities-Specific Balance Confidence Scale; BBS: Berg Balance Scale; BDI: Beck's Depression Inventory; FOG: Freezing of gait; MiniBESTest: Mini Balance Evaluation Systems Test; PDQ39: Parkinson's Disease Questionnaire; PDQL: Parkinson's Disease Quality of Life Questionnaire; PFS16: Parkinson's Disease Fatigue Scale; TUG: Time Up and Go; TUG-DT: Time Up and Go Double Task…
